# Supplementary material for: Comparative transcriptomic analysis of maize ear heterosis during the inflorescence meristem differentiation stage
Source: BMC Plant Biol. 2022 Jul 18;22:348. doi: 10.1186/s12870-022-03695-6 (PMC9290290; doi:10.1186/s12870-022-03695-6)
Supplement: Supplementary file 1 — Additional file 1: Supplementary Table S1. Maize ear traits analysis of lx9801 and lx9801hlEW2b in two environments. Supplementary Table S2. Comparison of inflorescence meristems size between lx9801, lx9801hlEW2b, Zheng58, HY and CK with immature ears. Supplementary Table S3. Distribution of gene expression levels in each sample. Supplementary Table S4. Differentially expressed genes between HY and CK hybrids. Supplementary Table S5. GO enriched terms of additive expressed genes in the Zheng58 × lx9801hlEW2bhybrid. Supplementary Table S6. GO enriched terms of additive expressed genes in the Zheng58 × lx9801 hybrid. Supplementary Table S7. GO enriched terms of non-additive expressed genes in the Zheng58 × lx9801hlEW2b hybrid. Supplementary Table S8. GO enriched terms of non-additive expressed genes in the Zheng58 × lx9801 hybrid. Supplementary Table S9. Maker DEGs with ASE expression pattern in HY hybrid involved in regulation of ear development. Supplementary Table S10. Maker DEGs with ASE expression pattern in both HY and CK hybrids involved in regulation of ear development. Supplementary Table S11. Maker DEGs with ASE expression pattern in CK hybrid involved in regulation of ear development. Supplementary Table S12. Maker DEGs with additive expression pattern in HY hybrid involved in regulation of ear development. Supplementary Table S13. Maker DEGs with additive expression pattern in CK hybrid involved in regulation of ear development. Supplementary Table S14. Maker DEGs with non-additive expression pattern in HY hybrid involved in regulation of ear development. Supplementary Table S15. Maker DEGs with non-additive expression pattern in CK hybrid involved in regulation of ear development. [file 12870_2022_3695_MOESM1_ESM.xlsx]

## Sheet: Supplementary Table S1
Supplementary Table S1. Maize ear traits analysis of lx9801 and lx9801hlEW2b in two environments.
Traits	Env.	lx9801	lx9801hlEW2b	P-value
Ear width (mm)	E1	48.38±1.44	48.44±1.04	0.942
	E2	46.84±3.05	47.01±2.01	0.922
Ear length (cm)	E1	11.86±2.34	11.95±1.66	0.806
	E2	12.03±2.79	12.18±1.14	0.579
Kernel row number	E1	12.40±0.89	13.20±1.09	0.242
	E2	13.20±0.89	12.80±1.10	0.58
Kernel number per row	E1	24.00±2.65	22.80±1.30	0.39
	E2	23.40±2.07	23.00±1.08	0.74
Ear weight (g)	E1	87.45±2.46	83.63±5.94	0.279
	E2	90.42±1.91	91.04±4.85	0.797
Note: E1 and E2 are Xinxiang 2015, Changge 2015, China, respectively. P-value < 0.05 was considered as the significant criteria.

## Sheet: Supplementary Table S2
Supplementary Table S2. Comparison of inflorescence meristems size between lx9801, lx9801hlEW2b, Zheng58, HY and CK with immature ears.
Traits	Sample name	Sample numbers	Mean(μm) ± SD	P-value
				lx9801 vs. lx9801hlEW2b	lx9801 vs. Zheng58	lx9801hlEW2b vs. Zheng58	lx9801 vs. CK	lx9801hlEW2b vs. HY	Zheng58 vs. CK	Zheng58 vs. HY	CKb vs. HY
Inflorescence Meristem length (μm)	lx9810	10	312.35±4.42	0.0924027	9.43512e-07	7.90475e-08	0.000209162	0.00166905	5.75271e-06	8.42565e-05	0.170494
	lx9801hlEW2b	10	314.71±4.30
	Zheng58	10	277.10±8.45
	CK	30	364.93±8.62
	HY	34	375.63±7.68
Inflorescence Meristem width (μm)	lx9810	10	369.99±6.77	0.183869	0.012035	0.0150921	4.23375e-07	9.63293e-10	1.08754e-06	1.28142e-09	3.36e-09
	lx9801hlEW2b	10	366.00±10.60
	Zheng58	10	376.36±8.21
	CK	30	465.29±17.04
	HY	34	501.21±19.99
Note: P-value determined by Student’s t test, P-value < 0.05 or P-value < 0.01 were considered as the significant criteria. CK and HY represents Zheng58 × lx9801 and Zheng58 × lx9801hlEW2b, respectively.

## Sheet: Supplementary Table S3
Supplementary Table S3. Distribution of gene expression levels in each sample.
Genotype	lx9801	lx9801hlEW2b	Zheng58	Zheng58 × lx9801	Zheng58 × lx9801hlEW2b	Average	Percentage
FPKM≥1	20448	20816	20086	21622	21703	20935	1
20＞FPKM＞1	15160	15658	15529	13711	13857	14783	0.706138
50＞FPKM≥20	3491	3492	3064	5059	4938	4008.8	0.191488
FPKM≥50	1797	1666	1493	2852	2908	2143.2	0.102374

## Sheet: Supplementary Table S4
Supplementary Table S4. Differentially expressed genes between HY and CK hybrids.
Gene_ID	Gene	HY	CK	log2(HY/CK)	FDR	Significant	up/down
Zm00001d000004	-	6.82842	3.11217	1.13363	0.00555124	yes	up
Zm00001d000035	-	3.67912	2.24205	0.714546	0.0447292	yes	up
Zm00001d000116	-	13.352	9.19713	0.537802	0.020235	yes	up
Zm00001d000120	maize CRY1 homolog2	16.2876	10.6727	0.609849	0.0368354	yes	up
Zm00001d000164	-	1.635	0.925452	0.821064	0.0451047	yes	up
Zm00001d000178	autophagy3	8.25299	5.05851	0.706203	0.00710992	yes	up
Zm00001d000202	-	23.2951	13.695	0.766373	0.00153676	yes	up
Zm00001d000709	-	6.5266	3.48007	0.907217	0.0193371	yes	up
Zm00001d001078	-	240.088	73.4826	1.70809	0.00153676	yes	up
Zm00001d001080	-	39.2775	23.6941	0.729177	0.00153676	yes	up
Zm00001d001394	-	1.48516	0.37088	2.00159	0.0253566	yes	up
Zm00001d001456	-	56.9655	17.0162	1.74317	0.00153676	yes	up
Zm00001d001700	-	12.9956	6.62623	0.971768	0.00271137	yes	up
Zm00001d001765	-	16.1249	11.7116	0.461353	0.0417826	yes	up
Zm00001d001797	-	8.5824	5.27903	0.70111	0.00972203	yes	up
Zm00001d001843	-	9.31821	4.98775	0.901664	0.00555124	yes	up
Zm00001d001856	-	22.0531	14.8592	0.569626	0.020235	yes	up
Zm00001d001880	-	44.7975	21.6623	1.04823	0.00153676	yes	up
Zm00001d001882	-	100.717	67.8604	0.56966	0.022046	yes	up
Zm00001d001896	-	42.1376	29.2043	0.528931	0.022046	yes	up
Zm00001d001940	-	24.4188	16.8624	0.534177	0.0359806	yes	up
Zm00001d001949	-	5.7863	4.06128	0.510707	0.0399193	yes	up
Zm00001d001967	-	12.6211	8.26468	0.610811	0.0393692	yes	up
Zm00001d001989	-	4.61074	1.3362	1.78687	0.00710992	yes	up
Zm00001d001999	-	46.9543	24.7701	0.922656	0.00271137	yes	up
Zm00001d002001	-	9.15496	4.77418	0.939301	0.0132266	yes	up
Zm00001d002033	-	27.9869	17.1851	0.703596	0.00781428	yes	up
Zm00001d002115	-	39.7619	27.3332	0.540734	0.0166235	yes	up
Zm00001d002263	-	4.70644	2.18599	1.10635	0.0257729	yes	up
Zm00001d002278	-	103.239	63.1952	0.708101	0.00153676	yes	up
Zm00001d002326	adenosylmethionine aminotransferase1	31.0982	17.061	0.866129	0.00153676	yes	up
Zm00001d002332	MADS-transcription factor 9	15.6002	10.9224	0.514275	0.035725	yes	up
Zm00001d002338	-	4.31993	2.70674	0.674448	0.0170527	yes	up
Zm00001d002343	-	5.80739	2.92087	0.991492	0.00271137	yes	up
Zm00001d002344	-	21.1754	14.7953	0.517245	0.0384015	yes	up
Zm00001d002366	-	70.7716	47.3878	0.578653	0.0301856	yes	up
Zm00001d002500	-	240.934	151.7	0.667414	0.00850975	yes	up
Zm00001d002530	-	7.581	4.82376	0.652231	0.0340961	yes	up
Zm00001d002535	-	51.2911	33.4371	0.617257	0.00911072	yes	up
Zm00001d002649	G2-like-transcription factor 37	4.22168	2.70291	0.643304	0.0451047	yes	up
Zm00001d002711	-	40.5202	24.4165	0.730788	0.00373234	yes	up
Zm00001d002738	-	5.66672	1.64506	1.78438	0.00153676	yes	up
Zm00001d002796	-	3.89762	2.33727	0.737771	0.0359806	yes	up
Zm00001d002824	-	62.4055	42.3795	0.558307	0.032946	yes	up
Zm00001d002884	-	6.3175	2.67074	1.24212	0.00465568	yes	up
Zm00001d002901	-	2.452	0	1	NA	yes	up
Zm00001d002956	-	2.25155	1.25484	0.843414	0.0301856	yes	up
Zm00001d003003	-	8.04433	4.45358	0.853007	0.0184318	yes	up
Zm00001d003006	plasma membrane intrinsic protein2	12.7672	4.58783	1.47656	0.00153676	yes	up
Zm00001d003015	-	2.89992	1.71125	0.760962	0.0193371	yes	up
Zm00001d003052	NAC-transcription factor 36	5.06799	2.26168	1.16402	0.00153676	yes	up
Zm00001d003084	-	20.2898	13.6947	0.567133	0.0465794	yes	up
Zm00001d003118	-	16.3883	10.8691	0.592434	0.0249684	yes	up
Zm00001d003148	-	16.6335	9.47366	0.812097	0.00153676	yes	up
Zm00001d003159	-	20.2394	9.91474	1.02952	0.00153676	yes	up
Zm00001d003162	C2C2-CO-like-transcription factor 11	1.67791	0.909901	0.882883	0.0490907	yes	up
Zm00001d003179	-	8.4243	5.13452	0.714328	0.0132266	yes	up
Zm00001d003247	malate synthase1	9.87644	4.90433	1.00993	0.00153676	yes	up
Zm00001d003252	glucose-6-phosphate dehydrogenase1	4.25739	2.35942	0.851537	0.00634711	yes	up
Zm00001d003254	-	11.0042	7.23946	0.604103	0.0309423	yes	up
Zm00001d003268	-	11.1325	7.43457	0.582461	0.047239	yes	up
Zm00001d003304	-	13.3418	5.33158	1.32332	0.00153676	yes	up
Zm00001d003306	-	9.36442	4.67142	1.00333	0.0166235	yes	up
Zm00001d003310	-	9.81164	6.39475	0.617605	0.0266251	yes	up
Zm00001d003334	-	9.62366	6.66459	0.530068	0.0439194	yes	up
Zm00001d003380	cl22897_1a	135.903	92.2951	0.55825	0.0216169	yes	up
Zm00001d003395	anthranilate synthase homolog1	19.5845	12.1932	0.683637	0.0261612	yes	up
Zm00001d003423	-	10.902	7.2267	0.593179	0.0309423	yes	up
Zm00001d003426	-	4.52719	2.4455	0.888489	0.0121429	yes	up
Zm00001d003502	-	37.5182	23.823	0.655235	0.0228615	yes	up
Zm00001d003552	-	26.3399	16.1758	0.703417	0.00153676	yes	up
Zm00001d003573	-	56.0886	39.8689	0.492445	0.0384015	yes	up
Zm00001d003602	-	40.0597	28.0154	0.515935	0.0359806	yes	up
Zm00001d003631	-	2.57442	0.827625	1.6372	0.0362198	yes	up
Zm00001d003635	-	3.39815	2.02044	0.750081	0.0439194	yes	up
Zm00001d003653	-	108.087	70.3319	0.619937	0.00555124	yes	up
Zm00001d003660	-	15.0154	7.50489	1.00054	0.00153676	yes	up
Zm00001d003685	-	13.0111	8.44344	0.623839	0.0288186	yes	up
Zm00001d003715	-	7.45402	4.0548	0.878388	0.00634711	yes	up
Zm00001d003751	-	1.50191	0.540731	1.47382	0.0170527	yes	up
Zm00001d003757	-	40.3841	26.2789	0.619885	0.00972203	yes	up
Zm00001d003760	Lipid binding protein1	13.979	8.3672	0.740444	0.0103594	yes	up
Zm00001d003806	-	35.7333	15.2184	1.23145	0.00634711	yes	up
Zm00001d003822	S1Fa-like-transcription factor 1	34.7255	20.4766	0.762019	0.00153676	yes	up
Zm00001d003833	-	21.0679	14.368	0.552191	0.0151678	yes	up
Zm00001d003846	-	14.3874	9.1403	0.654489	0.0132266	yes	up
Zm00001d003848	-	3.03393	1.76199	0.783981	0.0206962	yes	up
Zm00001d003930	-	9.27069	5.28705	0.810213	0.0371592	yes	up
Zm00001d004009	-	44.3378	26.4271	0.746517	0.0249684	yes	up
Zm00001d004220	-	9.65634	6.1605	0.64843	0.0340961	yes	up
Zm00001d004260	-	3.0921	1.74096	0.828705	0.0430639	yes	up
Zm00001d004323	-	1.70001	0.649697	1.3877	0.0421369	yes	up
Zm00001d004465	-	9.91232	5.8999	0.748533	0.0188798	yes	up
Zm00001d004477	-	15.1592	10.02	0.597316	0.0266251	yes	up
Zm00001d004482	-	113.053	81.3125	0.475454	0.0403618	yes	up
Zm00001d004600	-	12.766	5.77966	1.14326	0.00781428	yes	up
Zm00001d004881	OVATE-transcription factor 10	5.63249	2.54102	1.14836	0.00634711	yes	up
Zm00001d005027	-	15.715	8.98743	0.806165	0.00153676	yes	up
Zm00001d005102	-	19.0099	12.0046	0.663165	0.00781428	yes	up
Zm00001d005106	-	21.2838	14.8284	0.521398	0.0313403	yes	up
Zm00001d005110	-	16.4469	11.2378	0.549457	0.0253566	yes	up
Zm00001d005182	-	7.39498	4.66326	0.665209	0.0253566	yes	up
Zm00001d005231	-	87.4973	57.4979	0.605728	0.00373234	yes	up
Zm00001d005284	-	1.14295	0	1	NA	yes	up
Zm00001d005346	-	6.91506	4.6243	0.580508	0.0428462	yes	up
Zm00001d005347	Monodehydroascorbate reductase homolog1	36.3877	23.8142	0.611629	0.00850975	yes	up
Zm00001d005359	-	17.5813	10.6868	0.71822	0.00153676	yes	up
Zm00001d005446	-	24.9108	17.3041	0.525663	0.0349411	yes	up
Zm00001d005468	-	24.4132	17.3604	0.491859	0.0269451	yes	up
Zm00001d005627	-	4.72851	3.01931	0.647165	0.0237787	yes	up
Zm00001d005641	-	62.3015	33.8157	0.881572	0.00153676	yes	up
Zm00001d005642	-	98.3081	64.5652	0.606553	0.00850975	yes	up
Zm00001d005804	-	19.5793	6.89041	1.50667	0.00153676	yes	up
Zm00001d005818	-	55.2729	30.4011	0.86245	0.00153676	yes	up
Zm00001d005822	cytochrome P450 12	2.45067	1.33955	0.871428	0.0253566	yes	up
Zm00001d005912	-	8.10162	5.52828	0.551379	0.0301856	yes	up
Zm00001d005975	-	38.92	26.4752	0.555873	0.020235	yes	up
Zm00001d005984	-	8.40593	4.87738	0.7853	0.0423329	yes	up
Zm00001d006019	-	3.11222	0.972953	1.6775	0.0103594	yes	up
Zm00001d006106	NAC-transcription factor 35	5.17782	2.78971	0.892232	0.00373234	yes	up
Zm00001d006158	-	106.666	72.2164	0.562698	0.0197661	yes	up
Zm00001d006179	-	15.7799	9.88184	0.675241	0.00271137	yes	up
Zm00001d006184	-	22.3819	15.2881	0.549929	0.0103594	yes	up
Zm00001d006194	-	39.0531	25.428	0.61902	0.00972203	yes	up
Zm00001d006195	Homeobox-transcription factor 126	3.84682	2.36955	0.699056	0.0435788	yes	up
Zm00001d006196	-	70.0545	42.303	0.727719	0.0257729	yes	up
Zm00001d006287	-	55.7433	39.8219	0.485236	0.0412519	yes	up
Zm00001d006340	-	7.73436	3.96813	0.962824	0.00153676	yes	up
Zm00001d006421	-	30.8634	21.7646	0.503913	0.0378398	yes	up
Zm00001d006440	-	37.6345	26.8411	0.48761	0.0368354	yes	up
Zm00001d006451	SBP-transcription factor 13	257.045	159.515	0.688325	0.0121429	yes	up
Zm00001d006489	-	7.53739	2.67847	1.49266	0.00153676	yes	up
Zm00001d006502	-	29.2871	16.825	0.799655	0.00465568	yes	up
Zm00001d006510	-	99.4355	71.645	0.472895	0.0384015	yes	up
Zm00001d006514	-	26.2412	14.6851	0.837477	0.0301856	yes	up
Zm00001d006521	-	2.95444	1.35346	1.12623	0.0193371	yes	up
Zm00001d006570	-	26.8767	18.2755	0.556451	0.0211601	yes	up
Zm00001d006587	-	39.7722	29.1097	0.450261	0.0495581	yes	up
Zm00001d006612	-	14.977	0.351664	5.41241	0.0284534	yes	up
Zm00001d006673	-	2.08156	1.19861	0.796301	0.0421369	yes	up
Zm00001d006710	-	25.9753	17.4179	0.57657	0.035725	yes	up
Zm00001d006756	-	65.1613	39.7663	0.712469	0.00153676	yes	up
Zm00001d006837	-	65.8871	39.9834	0.720594	0.00972203	yes	up
Zm00001d006868	-	11.2218	7.42365	0.596106	0.0322593	yes	up
Zm00001d006907	-	41.8043	29.7163	0.492399	0.0313403	yes	up
Zm00001d006942	-	11.4845	6.86661	0.742023	0.0151678	yes	up
Zm00001d007032	-	15.1419	8.74161	0.792578	0.00465568	yes	up
Zm00001d007060	-	13.0458	8.71023	0.582804	0.0103594	yes	up
Zm00001d007085	-	4.89535	2.85015	0.780374	0.0188798	yes	up
Zm00001d007113	-	15.2374	9.87165	0.626253	0.00465568	yes	up
Zm00001d007118	-	40.3143	22.7368	0.826266	0.00153676	yes	up
Zm00001d007139	-	12.2471	8.38872	0.545923	0.0403618	yes	up
Zm00001d007168	OVATE-transcription factor 12	14.0749	7.04771	0.997895	0.00153676	yes	up
Zm00001d007174	-	12.4938	6.72331	0.893972	0.0179737	yes	up
Zm00001d007180	-	17.3144	10.1112	0.776019	0.00153676	yes	up
Zm00001d007270	clathrin coat assembly protein AP17	12.1369	7.49726	0.694965	0.0151678	yes	up
Zm00001d007274	-	452.622	219.472	1.04427	0.034559	yes	up
Zm00001d007331	-	47.7464	32.794	0.54196	0.0115859	yes	up
Zm00001d007341	-	13.8727	7.7921	0.832164	0.00373234	yes	up
Zm00001d007384	E2F-DP-transcription factor 22	1.06942	0.381293	1.48786	0.0146987	yes	up
Zm00001d007394	-	8.12422	4.29479	0.91964	0.00555124	yes	up
Zm00001d007400	-	2.45574	1.14687	1.09845	0.0126994	yes	up
Zm00001d007581	-	4.01697	2.24587	0.838837	0.0197661	yes	up
Zm00001d007594	-	8.38321	4.36785	0.940577	0.00153676	yes	up
Zm00001d007599	-	6.44853	4.08579	0.658353	0.0276735	yes	up
Zm00001d007600	-	9.2657	4.55668	1.02392	0.00153676	yes	up
Zm00001d007624	-	4.72324	1.72795	1.45072	0.00271137	yes	up
Zm00001d007884	-	35.3812	19.9124	0.829318	0.00153676	yes	up
Zm00001d007892	-	6.79197	3.14024	1.11295	0.00153676	yes	up
Zm00001d007897	-	207.8	120.955	0.780722	0.0170527	yes	up
Zm00001d007903	-	5.02966	3.15247	0.673978	0.0109749	yes	up
Zm00001d007940	-	24.3856	15.4225	0.660995	0.00850975	yes	up
Zm00001d007951	CK2 protein kinase alpha 1	24.8392	16.7379	0.569501	0.0109749	yes	up
Zm00001d008003	-	11.8122	6.89355	0.776957	0.00911072	yes	up
Zm00001d008189	-	37.7727	25.9112	0.543767	0.0216169	yes	up
Zm00001d008209	-	1.93877	0.916839	1.0804	0.0273529	yes	up
Zm00001d008233	-	8.12953	5.54319	0.552457	0.04067	yes	up
Zm00001d008238	-	14.457	10.2118	0.501533	0.0451047	yes	up
Zm00001d008268	cystatin4	124.427	77.8146	0.677185	0.00710992	yes	up
Zm00001d008271	-	17.6676	12.429	0.5074	0.0216169	yes	up
Zm00001d008284	-	37.6924	23.4373	0.685469	0.0224784	yes	up
Zm00001d008333	-	26.3208	17.4686	0.591439	0.00972203	yes	up
Zm00001d008374	-	2.46945	1.37794	0.841675	0.0216169	yes	up
Zm00001d008440	-	1.42392	0.680736	1.0647	0.0488092	yes	up
Zm00001d008529	-	3.65416	2.08694	0.808149	0.0445095	yes	up
Zm00001d008539	-	26.1812	15.9152	0.718121	0.0257729	yes	up
Zm00001d008540	-	75.3022	44.276	0.766166	0.00153676	yes	up
Zm00001d008564	-	30.0478	17.3144	0.795284	0.00153676	yes	up
Zm00001d008619	triose phosphate isomerase3	24.4483	15.8236	0.627656	0.00035	yes	up
Zm00001d008693	-	7.66895	4.9356	0.635802	0.0245965	yes	up
Zm00001d008721	-	6.77023	3.74402	0.854615	0.0156467	yes	up
Zm00001d008753	-	4.63683	2.24169	1.04855	0.0340961	yes	up
Zm00001d008827	umc124a(chk)	7.46892	4.93826	0.596898	0.0228615	yes	up
Zm00001d008851	-	17.1884	11.7477	0.549057	0.0319866	yes	up
Zm00001d008909	gibberellin 2-oxidase9	66.3002	39.9993	0.729038	0.00153676	yes	up
Zm00001d008916	-	36.251	24.7383	0.551272	0.0170527	yes	up
Zm00001d008925	-	2.061	1.13116	0.865547	0.0335671	yes	up
Zm00001d009127	-	5.92145	3.84901	0.621465	0.0170527	yes	up
Zm00001d009193	C2C2-GATA-transcription factor 2	6.40403	3.43684	0.897897	0.0126994	yes	up
Zm00001d009220	-	7.81686	5.02469	0.637555	0.0359806	yes	up
Zm00001d009316	-	2.50186	0.936261	1.41802	0.0305906	yes	up
Zm00001d009450	-	5.39497	2.94148	0.875074	0.0253566	yes	up
Zm00001d009502	-	41.7269	25.187	0.7283	0.00153676	yes	up
Zm00001d009509	-	33.4514	21.3074	0.650715	0.00634711	yes	up
Zm00001d009521	-	1.32528	0	1	NA	yes	up
Zm00001d009554	CMP-KDO synthetase1	25.3742	17.9683	0.497906	0.0276735	yes	up
Zm00001d009556	-	10.6393	7.41897	0.520113	0.0381561	yes	up
Zm00001d009578	-	10.5809	6.13957	0.785255	0.00781428	yes	up
Zm00001d009582	-	13.6273	9.26644	0.556412	0.0368354	yes	up
Zm00001d009596	E. coli Ras-like protein1	5.04609	3.30221	0.611736	0.0340961	yes	up
Zm00001d009660	-	32.3811	21.9202	0.56289	0.0132266	yes	up
Zm00001d009661	-	6.82109	4.69552	0.538718	0.0403618	yes	up
Zm00001d009717	-	54.4822	39.236	0.473608	0.0463287	yes	up
Zm00001d009776	-	8.41555	4.60181	0.870855	0.00634711	yes	up
Zm00001d009847	-	24.5523	16.7234	0.553993	0.022046	yes	up
Zm00001d009849	-	21.6436	13.1414	0.719828	0.0156467	yes	up
Zm00001d010040	-	4.45228	1.41349	1.65529	0.0142786	yes	up
Zm00001d010061	-	10.7452	4.57928	1.23049	0.00153676	yes	up
Zm00001d010120	-	106.669	67.2381	0.665792	0.00271137	yes	up
Zm00001d010128	acidic ribosomal protein P2b (rpp2b)	52.4841	34.3631	0.611022	0.00710992	yes	up
Zm00001d010190	Glutamate-oxaloacetate transaminase5	7.62582	5.04365	0.596424	0.0269451	yes	up
Zm00001d010251	-	57.277	38.719	0.564915	0.0490907	yes	up
Zm00001d010262	-	2.22353	1.06585	1.06085	0.0193371	yes	up
Zm00001d010321	pyruvate	1.79304	0.835608	1.10151	0.00153676	yes	up
Zm00001d010516	-	10.2883	6.04822	0.766429	0.0156467	yes	up
Zm00001d010519	-	11.2192	7.81426	0.521789	0.0338853	yes	up
Zm00001d010566	-	40.818	29.0991	0.488229	0.0403618	yes	up
Zm00001d010615	-	10.2691	7.17498	0.517258	0.0417826	yes	up
Zm00001d010632	-	40.8246	25.0004	0.707486	0.00153676	yes	up
Zm00001d010662	-	27.0464	14.6761	0.881966	0.00153676	yes	up
Zm00001d010715	-	28.5098	15.1591	0.911268	0.00153676	yes	up
Zm00001d010792	-	172.35	101.14	0.768994	0.0193371	yes	up
Zm00001d010804	-	78.1142	53.8788	0.535868	0.0384015	yes	up
Zm00001d010842	C2H2-transcription factor 21	29.7023	15.3987	0.947766	0.00153676	yes	up
Zm00001d010859	-	9.26014	5.44399	0.766369	0.00555124	yes	up
Zm00001d010867	-	52.4064	34.9738	0.583467	0.0103594	yes	up
Zm00001d010871	-	36.7525	21.1989	0.793852	0.00153676	yes	up
Zm00001d011050	-	51.9012	33.9477	0.612456	0.0412519	yes	up
Zm00001d011063	-	5.07641	2.10126	1.27255	0.00153676	yes	up
Zm00001d011104	-	22.6559	14.4842	0.645406	0.00373234	yes	up
Zm00001d011113	-	67.852	41.0929	0.723501	0.00271137	yes	up
Zm00001d011125	-	40.5759	26.7546	0.600835	0.00850975	yes	up
Zm00001d011150	-	9.32399	6.15103	0.600118	0.0309423	yes	up
Zm00001d011159	-	10.7962	7.29548	0.56545	0.0313403	yes	up
Zm00001d011174	Senescence enhanced2a	14.3689	10.0569	0.514764	0.0465794	yes	up
Zm00001d011180	-	38.4867	26.0615	0.56244	0.0426405	yes	up
Zm00001d011187	bHLH-transcription factor 92	4.41026	2.43371	0.857708	0.0156467	yes	up
Zm00001d011188	-	22.8476	14.5728	0.648764	0.00373234	yes	up
Zm00001d011258	-	16.9941	11.3679	0.580068	0.0228615	yes	up
Zm00001d011269	-	1.73211	0.90413	0.937926	0.0386989	yes	up
Zm00001d011286	-	31.7079	21.1824	0.581978	0.0151678	yes	up
Zm00001d011297	MYB-related-transcription factor 35	2.98119	1.68302	0.824836	0.032946	yes	up
Zm00001d011321	-	61.1178	41.0778	0.573232	0.00850975	yes	up
Zm00001d011362	-	4.64468	2.9618	0.649106	0.0390214	yes	up
Zm00001d011363	-	11.6536	7.55842	0.624614	0.00911072	yes	up
Zm00001d011396	-	19.0021	12.7077	0.580458	0.0184318	yes	up
Zm00001d011401	-	12.891	7.71506	0.740612	0.00153676	yes	up
Zm00001d011419	-	1.35387	0.117865	3.52188	0.00153676	yes	up
Zm00001d011446	-	4.26403	2.0675	1.04433	0.00153676	yes	up
Zm00001d011467	csu31a	3.96956	1.15509	1.78097	0.00555124	yes	up
Zm00001d011474	-	20.8205	11.6533	0.837263	0.00153676	yes	up
Zm00001d011507	-	56.1271	36.9928	0.601454	0.00911072	yes	up
Zm00001d011514	-	112.306	77.342	0.538105	0.0335671	yes	up
Zm00001d011585	-	10.7403	6.43276	0.739531	0.00271137	yes	up
Zm00001d011635	-	10.6631	3.9367	1.43757	0.00153676	yes	up
Zm00001d011679	-	6.28768	4.09371	0.61912	0.0269451	yes	up
Zm00001d011717	-	2.04586	0.801277	1.35233	0.0378398	yes	up
Zm00001d011718	-	34.1479	22.9331	0.574368	0.00972203	yes	up
Zm00001d011763	-	8.60051	5.39155	0.673721	0.0417826	yes	up
Zm00001d011778	tonoplast intrinsic protein2	6.66598	0.0479234	7.11994	0.0284534	yes	up
Zm00001d011827	-	4.57654	2.87732	0.669531	0.0188798	yes	up
Zm00001d011850	-	22.492	12.3394	0.866133	0.00153676	yes	up
Zm00001d011873	-	9.85462	6.74135	0.547762	0.0457342	yes	up
Zm00001d011889	hexokinase9	7.86998	5.51106	0.514029	0.0449034	yes	up
Zm00001d011955	-	3.32756	1.47392	1.17481	0.0331812	yes	up
Zm00001d011965	-	53.5207	36.4526	0.554074	0.0197661	yes	up
Zm00001d011993	-	18.4968	12.4179	0.57486	0.0301856	yes	up
Zm00001d012016	-	22.6764	15.2872	0.568873	0.0103594	yes	up
Zm00001d012017	-	27.7529	20.2268	0.456367	0.047239	yes	up
Zm00001d012064	-	5.61434	2.69501	1.05883	0.00465568	yes	up
Zm00001d012083	-	7.81811	3.80339	1.03953	0.00271137	yes	up
Zm00001d012109	-	2.2276	0.836004	1.41391	0.0335671	yes	up
Zm00001d012127	-	78.2724	53.4675	0.54984	0.0228615	yes	up
Zm00001d012160	-	67.3375	43.25	0.638711	0.00850975	yes	up
Zm00001d012330	WUSCHEL-homeobox-transcription factor 5A	2.75	1.23	1.16077	0.03335	yes	up
Zm00001d012420	Heat shock protein1	35.1429	22.8066	0.623782	0.00781428	yes	up
Zm00001d012469	-	188.737	111.834	0.755019	0.00153676	yes	up
Zm00001d012485	-	3.20761	1.70636	0.910581	0.0426405	yes	up
Zm00001d012510	-	1.18051	0.0429908	4.77924	0.0284534	yes	up
Zm00001d012513	-	66.6148	48.1006	0.469787	0.0412519	yes	up
Zm00001d012535	-	8.586	5.5445	0.63093	0.0430639	yes	up
Zm00001d012561	cystatin2	35.352	24.6693	0.519077	0.0343942	yes	up
Zm00001d012599	-	20.7509	14.6106	0.506161	0.0340961	yes	up
Zm00001d012684	-	573.766	374.41	0.615843	0.0151678	yes	up
Zm00001d012714	-	411.097	293.296	0.487121	0.0485867	yes	up
Zm00001d012775	-	15.4036	5.63619	1.45047	0.0175416	yes	up
Zm00001d012776	dehydrin7	76.9451	54.0908	0.508447	0.0401907	yes	up
Zm00001d012806	-	7.86531	5.14444	0.612488	0.0161897	yes	up
Zm00001d012867	-	4.93431	2.84638	0.793718	0.0156467	yes	up
Zm00001d012886	-	49.1285	35.3621	0.474356	0.0396316	yes	up
Zm00001d012890	-	22.8145	15.3435	0.572321	0.00781428	yes	up
Zm00001d012911	-	20.1595	13.8884	0.537581	0.0399193	yes	up
Zm00001d012972	chalcone flavanone isomerase3	14.8592	8.17185	0.862624	0.00555124	yes	up
Zm00001d012982	-	1.78246	0.926858	0.943448	0.0338853	yes	up
Zm00001d012992	-	42.4726	24.1057	0.817157	0.00153676	yes	up
Zm00001d013031	-	17.5508	10.5321	0.736739	0.00972203	yes	up
Zm00001d013039	-	5.12636	2.7105	0.919375	0.0295844	yes	up
Zm00001d013041	-	27.7978	18.2582	0.606426	0.0401907	yes	up
Zm00001d013055	-	9.65374	5.48858	0.814655	0.00271137	yes	up
Zm00001d013107	-	19.8847	12.7044	0.646327	0.0299612	yes	up
Zm00001d013112	-	16.8049	11.7863	0.511777	0.0386989	yes	up
Zm00001d013135	-	2.45843	1.08471	1.18043	0.00271137	yes	up
Zm00001d013141	-	76.2067	53.8966	0.499723	0.0338853	yes	up
Zm00001d013156	-	38.0055	27.5225	0.465596	0.0451047	yes	up
Zm00001d013224	-	4.44628	2.65514	0.743811	0.0170527	yes	up
Zm00001d013242	-	21.9093	14.7949	0.566446	0.0179737	yes	up
Zm00001d013287	-	52.555	34.5082	0.606888	0.00911072	yes	up
Zm00001d013290	-	61.8374	43.362	0.512051	0.0338853	yes	up
Zm00001d013339	-	11.5996	6.90263	0.748862	0.00271137	yes	up
Zm00001d013344	-	3.86795	1.84619	1.06702	0.00634711	yes	up
Zm00001d013440	-	57.8232	41.0728	0.493464	0.0378398	yes	up
Zm00001d013443	C2C2-CO-like-transcription factor 8	22.314	12.6956	0.813617	0.00153676	yes	up
Zm00001d013498	-	39.8494	27.4543	0.537526	0.0228615	yes	up
Zm00001d013534	-	15.9279	11.057	0.526602	0.0412519	yes	up
Zm00001d013551	-	30.642	18.4736	0.730045	0.00911072	yes	up
Zm00001d013626	-	99.055	65.4791	0.597195	0.0121429	yes	up
Zm00001d013725	gibberellin 20-oxidase4	40.2291	27.1918	0.565066	0.0137901	yes	up
Zm00001d013755	-	6.3998	3.63479	0.816153	0.00911072	yes	up
Zm00001d013845	-	10.4658	5.59732	0.902868	0.00373234	yes	up
Zm00001d013875	-	15.723	8.54339	0.879999	0.0430639	yes	up
Zm00001d013878	-	3.76264	1.77417	1.0846	0.043351	yes	up
Zm00001d013934	-	63.9093	42.6777	0.582545	0.0109749	yes	up
Zm00001d014003	-	20.3793	14.2651	0.514613	0.0359806	yes	up
Zm00001d014005	-	25.1414	16.9932	0.56511	0.0284534	yes	up
Zm00001d014108	-	34.6577	17.383	0.995494	0.00153676	yes	up
Zm00001d014140	-	14.7234	7.35071	1.00216	0.00153676	yes	up
Zm00001d014183	-	29.8548	19.0943	0.644819	0.0284534	yes	up
Zm00001d014194	-	12.9385	7.61888	0.76402	0.0245965	yes	up
Zm00001d014200	-	8.34251	5.24087	0.670675	0.0477588	yes	up
Zm00001d014258	alanine aminotransferase5	9.84089	5.43481	0.856561	0.00373234	yes	up
Zm00001d014271	-	3.60179	1.91815	0.908996	0.0276735	yes	up
Zm00001d014282	-	20.7187	8.85196	1.22687	0.00271137	yes	up
Zm00001d014341	-	5.8007	2.89884	1.00075	0.00153676	yes	up
Zm00001d014526	-	14.689	10.5944	0.471435	0.0463287	yes	up
Zm00001d014527	-	2.31203	0.760869	1.60344	0.00781428	yes	up
Zm00001d014692	-	11.0739	6.75452	0.713238	0.00972203	yes	up
Zm00001d014729	-	27.1249	18.3505	0.563796	0.0137901	yes	up
Zm00001d014732	-	78.3506	53.2967	0.555897	0.0193371	yes	up
Zm00001d014742	-	47.2192	33.5717	0.492128	0.0331812	yes	up
Zm00001d014771	-	10.6427	6.71938	0.663462	0.00271137	yes	up
Zm00001d014772	-	48.6797	29.0332	0.745619	0.00153676	yes	up
Zm00001d014793	thick tassel dwarf1	29.798	20.0936	0.568479	0.0166235	yes	up
Zm00001d014826	-	22.8737	12.8464	0.832327	0.00153676	yes	up
Zm00001d014875	Argonaute1d	9.14739	6.36568	0.523046	0.0242071	yes	up
Zm00001d014949	-	61.0814	30.9457	0.980995	0.00153676	yes	up
Zm00001d014954	translationally controlled tumor1	99.2002	51.7419	0.939009	0.00153676	yes	up
Zm00001d014957	-	359.992	171.345	1.07106	0.00153676	yes	up
Zm00001d014969	-	110.094	62.4595	0.817747	0.00153676	yes	up
Zm00001d014974	-	35.0002	23.7022	0.562341	0.0253566	yes	up
Zm00001d014983	-	6.31271	3.94088	0.679743	0.0132266	yes	up
Zm00001d015058	-	33.6989	19.8855	0.760987	0.00153676	yes	up
Zm00001d015134	-	43.8911	26.8425	0.709408	0.00373234	yes	up
Zm00001d015135	-	11.4924	8.11791	0.501503	0.034559	yes	up
Zm00001d015228	-	36.0673	25.7516	0.48603	0.0469172	yes	up
Zm00001d015308	-	52.4668	35.6799	0.556293	0.0211601	yes	up
Zm00001d015415	-	27.3234	17.9936	0.602654	0.0156467	yes	up
Zm00001d015426	-	20.5648	11.6409	0.820972	0.00153676	yes	up
Zm00001d015460	-	38.7255	26.3395	0.556053	0.0228615	yes	up
Zm00001d015470	-	4.78679	2.0593	1.21691	0.0121429	yes	up
Zm00001d015586	-	13.7232	8.72561	0.653294	0.020235	yes	up
Zm00001d015611	-	6.50065	3.48965	0.897502	0.0193371	yes	up
Zm00001d015628	-	9.74853	6.15574	0.663253	0.04067	yes	up
Zm00001d015703	-	7.92227	4.87107	0.701676	0.0132266	yes	up
Zm00001d015776	-	11.0645	7.49815	0.56133	0.0224784	yes	up
Zm00001d015788	proteasome component4	38.6433	25.6465	0.591456	0.00135	yes	up
Zm00001d015804	-	5.34494	3.28572	0.701963	0.0179737	yes	up
Zm00001d015917	-	10.3065	5.99472	0.781791	0.0322593	yes	up
Zm00001d015932	-	27.7245	19.9385	0.475608	0.0415396	yes	up
Zm00001d015974	-	5.42352	3.34336	0.697932	0.0233336	yes	up
Zm00001d015986	pco137163	18.9606	10.663	0.830391	5e-05	yes	up
Zm00001d016016	-	56.9353	22.371	1.34769	0.00153676	yes	up
Zm00001d016134	Iron-sulfur protein1	12.7476	6.79676	0.907307	0.00153676	yes	up
Zm00001d016248	-	25.026	16.9653	0.560839	0.0121429	yes	up
Zm00001d016271	-	5.94728	2.09523	1.50512	0.00153676	yes	up
Zm00001d016301	-	9.06495	5.41517	0.743293	0.00555124	yes	up
Zm00001d016439	-	39.6017	28.154	0.492225	0.032946	yes	up
Zm00001d016469	-	160.484	88.894	0.852271	0.00271137	yes	up
Zm00001d016549	60S ribosomal protein L35	110.791	72.4805	0.612176	0.0132266	yes	up
Zm00001d016587	-	10.102	7.00456	0.528277	0.0313403	yes	up
Zm00001d016704	-	12.25	8.48877	0.52915	0.0485867	yes	up
Zm00001d016705	-	73.6286	23.947	1.62042	0.00153676	yes	up
Zm00001d016758	-	15.1314	9.39215	0.688016	0.0115859	yes	up
Zm00001d016818	-	28.2098	18.7628	0.58832	0.0261612	yes	up
Zm00001d016832	-	14.0437	9.44248	0.57269	0.0237787	yes	up
Zm00001d016834	-	7.13791	3.24615	1.13677	0.00271137	yes	up
Zm00001d016898	-	1.99579	1.18046	0.757616	0.0197661	yes	up
Zm00001d016916	-	13.1719	8.82085	0.578474	0.0142786	yes	up
Zm00001d016952	MYB-transcription factor 126	1.77608	0.915451	0.956142	0.0499886	yes	up
Zm00001d016991	-	39.2401	14.7309	1.41348	0.00153676	yes	up
Zm00001d017049	-	12.0732	8.28634	0.543001	0.0319866	yes	up
Zm00001d017065	-	29.6209	16.7704	0.8207	0.00153676	yes	up
Zm00001d017068	-	2.04947	0.817765	1.32549	0.022046	yes	up
Zm00001d017097	-	2.75981	1.54898	0.833256	0.0499886	yes	up
Zm00001d017118	csu173	27.9154	16.2824	0.777748	0.00153676	yes	up
Zm00001d017141	-	80.428	51.3942	0.646092	0.00465568	yes	up
Zm00001d017169	-	43.9974	31.3916	0.487041	0.0359806	yes	up
Zm00001d017174	-	42.6755	29.6692	0.524442	0.0161897	yes	up
Zm00001d017203	-	21.2155	14.6044	0.538716	0.0343942	yes	up
Zm00001d017215	-	1.9469	1.16132	0.745412	0.0465794	yes	up
Zm00001d017249	ammonium transporter2	1.70131	0.130652	3.70284	0.00153676	yes	up
Zm00001d017271	-	197.097	129.206	0.609234	0.0326556	yes	up
Zm00001d017276	-	1.26842	0.295028	2.10411	0.00153676	yes	up
Zm00001d017279	phenylalanine ammonia lyase7	2.02963	1.12065	0.856881	0.0023	yes	up
Zm00001d017287	-	8.08544	4.0373	1.00193	0.0197661	yes	up
Zm00001d017288	plasma membrane intrinsic protein2	1.2339	0.222395	2.47202	0.00555124	yes	up
Zm00001d017324	-	23.9716	16.2774	0.558455	0.0457342	yes	up
Zm00001d017347	-	33.6243	22.2958	0.592734	0.0253566	yes	up
Zm00001d017357	-	41.9874	20.2875	1.04937	0.00153676	yes	up
Zm00001d017460	-	3.49872	1.98435	0.818164	0.0445095	yes	up
Zm00001d017485	tonoplast intrinsic protein2	1.72038	0	1	NA	yes	up
Zm00001d017495	-	3.60556	1.55163	1.21644	0.00153676	yes	up
Zm00001d017534	-	14.9224	8.4184	0.825857	0.0396316	yes	up
Zm00001d017555	high mobility group box protein2	102.189	68.9588	0.567438	0.0237787	yes	up
Zm00001d017756	-	14.0921	9.04312	0.639993	0.00911072	yes	up
Zm00001d017771	-	10.2181	5.92419	0.786443	0.00271137	yes	up
Zm00001d017777	-	13.9092	8.64102	0.686766	0.0338853	yes	up
Zm00001d017782	MYB-related-transcription factor 78	48.0847	28.6468	0.747204	0.0257729	yes	up
Zm00001d017790	-	9.39264	6.67871	0.491962	0.0460616	yes	up
Zm00001d017802	-	16.2154	11.4461	0.502514	0.0366024	yes	up
Zm00001d017859	-	22.4482	15.5484	0.529834	0.0257729	yes	up
Zm00001d017863	-	25.3519	15.9984	0.664172	0.0121429	yes	up
Zm00001d017882	-	8.80226	5.74387	0.615852	0.0299612	yes	up
Zm00001d017937	-	6.72381	4.08782	0.717949	0.0126994	yes	up
Zm00001d017951	-	7.60471	3.30369	1.20282	0.00153676	yes	up
Zm00001d017953	-	18.619	11.5557	0.688168	0.00153676	yes	up
Zm00001d018006	-	28.6193	20.3284	0.493491	0.0305906	yes	up
Zm00001d018032	-	1.75495	0.702309	1.32125	0.00271137	yes	up
Zm00001d018034	geranylgeranyl hydrogenase1	25.6118	17.7085	0.532367	0.0175416	yes	up
Zm00001d018090	Annexin2	62.5653	40.957	0.611253	0.0146987	yes	up
Zm00001d018099	adenosine 5'-phosphosulfate reductase-like4	27.4306	19.5559	0.488186	0.0331812	yes	up
Zm00001d018134	-	158.408	111.474	0.506933	0.0457342	yes	up
Zm00001d018142	MADS-transcription factor 73	2.41492	1.00575	1.2637	0.0142786	yes	up
Zm00001d018144	-	20.581	12.8135	0.683648	0.00271137	yes	up
Zm00001d018148	-	3.32569	1.98692	0.743125	0.0412519	yes	up
Zm00001d018150	-	7.29419	3.43831	1.08505	0.00781428	yes	up
Zm00001d018242	-	3.3903	2.03661	0.735244	0.0269451	yes	up
Zm00001d018297	-	28.4201	19.1812	0.567221	0.0126994	yes	up
Zm00001d018309	MSS1 homolog	40.8274	28.3465	0.526367	0.0021	yes	up
Zm00001d018323	-	27.9811	17.8111	0.651676	0.0109749	yes	up
Zm00001d018325	-	4.81162	2.79748	0.782397	0.00634711	yes	up
Zm00001d018393	-	29.5029	17.655	0.740778	0.00850975	yes	up
Zm00001d018403	-	77.8553	46.6008	0.740441	0.00153676	yes	up
Zm00001d018464	-	30.9712	20.4056	0.601961	0.0322593	yes	up
Zm00001d018471	-	26.2795	16.6594	0.657599	0.00271137	yes	up
Zm00001d018498	-	6.66876	4.18591	0.671876	0.0184318	yes	up
Zm00001d018523	-	42.9994	24.7435	0.797271	0.00373234	yes	up
Zm00001d018627	monosaccharide transporter1	1.27801	0.140078	3.1896	0.00271137	yes	up
Zm00001d018642	-	19.2701	13.0973	0.557096	0.0109749	yes	up
Zm00001d018668	-	67.1802	32.1489	1.06327	0.00153676	yes	up
Zm00001d018704	-	3.3214	1.4961	1.15059	0.0269451	yes	up
Zm00001d018717	-	4.59341	2.21891	1.04971	0.0340961	yes	up
Zm00001d018725	-	21.9241	13.7849	0.669429	0.0490907	yes	up
Zm00001d018755	-	115.625	74.7291	0.629709	0.0132266	yes	up
Zm00001d018779	Photosystem II oxygen evolving polypeptide2	22.3361	14.9581	0.57845	0.0109749	yes	up
Zm00001d018781	-	21.6463	14.3845	0.589608	0.0109749	yes	up
Zm00001d018797	photosystem I reaction center6	37.6384	20.1261	0.903135	0.00153676	yes	up
Zm00001d018810	glycolate oxidase1	1.97597	0.646891	1.61097	0.00153676	yes	up
Zm00001d018827	-	29.6544	17.333	0.774721	0.00153676	yes	up
Zm00001d018838	-	1.39723	0.583668	1.25935	0.0488092	yes	up
Zm00001d018895	-	2.43733	1.10438	1.14206	0.0126994	yes	up
Zm00001d018901	-	13.0164	8.5484	0.606599	0.0146987	yes	up
Zm00001d018969	tryptophan synthase alpha subunit1	7.79312	5.1738	0.590977	0.0488092	yes	up
Zm00001d018983	-	3.74696	2.42266	0.629127	0.0331812	yes	up
Zm00001d019040	-	6.37615	4.41848	0.529136	0.0451047	yes	up
Zm00001d019180	-	20.9863	11.691	0.844053	0.00153676	yes	up
Zm00001d019226	-	2.21295	1.08012	1.03479	0.00153676	yes	up
Zm00001d019228	-	8.36414	5.73654	0.544036	0.0483173	yes	up
Zm00001d019259	-	1.02246	0.478946	1.09412	0.0415396	yes	up
Zm00001d019279	cytidine deaminase1	10.3722	7.10365	0.546087	0.0338853	yes	up
Zm00001d019280	-	26.9361	14.1784	0.925846	0.00153676	yes	up
Zm00001d019481	-	55.8964	40.299	0.47201	0.04067	yes	up
Zm00001d019518	-	16.7242	9.73905	0.780086	0.00465568	yes	up
Zm00001d019555	-	4.59429	2.8927	0.667422	0.0430639	yes	up
Zm00001d019562	-	37.5353	23.9104	0.650611	0.0146987	yes	up
Zm00001d019576	-	8.65534	5.7504	0.589927	0.0442153	yes	up
Zm00001d019669	cinnamoyl CoA reductase2	1.73133	0.228423	2.92211	0.00271137	yes	up
Zm00001d019698	-	7.86776	4.05181	0.957388	0.00153676	yes	up
Zm00001d019727	-	8.09314	4.68937	0.787305	0.0242071	yes	up
Zm00001d019754	-	40.4571	24.592	0.718202	0.0175416	yes	up
Zm00001d019792	-	11.9112	6.79774	0.809187	0.032946	yes	up
Zm00001d019905	Argonaute6	5.96407	3.83559	0.636849	0.0273529	yes	up
Zm00001d019981	-	12.2324	7.28557	0.747595	0.00634711	yes	up
Zm00001d020021	-	26.8469	18.0694	0.571212	0.0269451	yes	up
Zm00001d020108	-	6.83183	3.70487	0.882851	0.0193371	yes	up
Zm00001d020214	-	5.13218	2.88205	0.832475	0.0399193	yes	up
Zm00001d020311	-	16.9081	11.4871	0.557705	0.0349411	yes	up
Zm00001d020374	-	4.31611	2.38924	0.853178	0.00153676	yes	up
Zm00001d020417	-	2.88372	1.48874	0.953842	0.0175416	yes	up
Zm00001d020450	-	111.716	76.2526	0.550974	0.0184318	yes	up
Zm00001d020491	-	3.57144	1.74259	1.03527	0.00153676	yes	up
Zm00001d020506	-	14.4726	10.0868	0.520867	0.0393692	yes	up
Zm00001d020605	-	28.5592	16.6808	0.775764	0.00465568	yes	up
Zm00001d020675	-	11.9081	8.15277	0.54658	0.0335671	yes	up
Zm00001d020684	-	5.36794	3.54256	0.599578	0.0493404	yes	up
Zm00001d020687	protein disulfide isomerase8	10.9599	7.55146	0.537409	0.0483173	yes	up
Zm00001d020707	-	12.0419	8.03223	0.584188	0.047239	yes	up
Zm00001d020780	glutathione transferase23	2.17502	0.973236	1.16017	0.0280835	yes	up
Zm00001d020811	-	1.52141	0.902299	0.753735	0.0430639	yes	up
Zm00001d020954	C3H-transcription factor 340	9.03119	5.63987	0.679254	0.0335671	yes	up
Zm00001d020972	NAC-transcription factor 79	8.46043	5.43231	0.639165	0.00911072	yes	up
Zm00001d021011	-	12.0077	7.01407	0.775632	0.00781428	yes	up
Zm00001d021020	-	38.8325	28.0143	0.471099	0.0465794	yes	up
Zm00001d021050	-	33.1911	17.6758	0.909018	0.00153676	yes	up
Zm00001d021051	-	30.1242	18.014	0.741809	0.0193371	yes	up
Zm00001d021070	Pyruvate dehydrogenase4	9.19761	6.28945	0.548325	0.0359806	yes	up
Zm00001d021084	-	12.3447	6.95216	0.828357	0.0288186	yes	up
Zm00001d021123	-	20.7178	12.874	0.686407	0.00153676	yes	up
Zm00001d021130	-	2.1801	0	1	NA	yes	up
Zm00001d021170	-	15.4829	10.7593	0.525096	0.0469172	yes	up
Zm00001d021180	-	6.12169	3.64824	0.746729	0.00153676	yes	up
Zm00001d021192	-	223.999	125.168	0.839633	0.00153676	yes	up
Zm00001d021263	HSF-transcription factor 10	9.03993	4.59643	0.975798	0.0483173	yes	up
Zm00001d021282	-	32.506	22.857	0.50807	0.0349411	yes	up
Zm00001d021417	-	20.0771	11.8029	0.76641	0.00465568	yes	up
Zm00001d021445	-	80.1953	58.0242	0.466864	0.0442153	yes	up
Zm00001d021512	-	10.7627	7.15577	0.588854	0.0179737	yes	up
Zm00001d021526	nucleotide diphosphate kinase1	16.3214	10.3232	0.660878	0.0103594	yes	up
Zm00001d021529	-	13.1243	8.40441	0.643021	0.0322593	yes	up
Zm00001d021634	-	5.8561	3.35076	0.805453	0.0457343	yes	up
Zm00001d021645	-	13.8178	9.39555	0.556476	0.0449034	yes	up
Zm00001d021668	translation initiation factor1	98.6339	67.8471	0.539796	0.0193371	yes	up
Zm00001d021675	-	6.6618	4.15499	0.681066	0.0126994	yes	up
Zm00001d021703	oxygen evolving complex2	87.5121	55.135	0.666514	0.00271137	yes	up
Zm00001d021773	-	36.0287	3.44352	3.38719	0.00634711	yes	up
Zm00001d021954	-	23.5202	14.9709	0.651734	0.0161897	yes	up
Zm00001d022062	-	51.0677	29.3594	0.798589	0.00153676	yes	up
Zm00001d022111	-	13.3107	7.31034	0.864577	0.00634711	yes	up
Zm00001d022134	-	303.163	158.303	0.937407	0.00153676	yes	up
Zm00001d022160	caltractin1	18.1895	10.6367	0.774055	0.00271137	yes	up
Zm00001d022269	-	10.6685	7.3981	0.52813	0.0396316	yes	up
Zm00001d022274	-	2.58236	1.52707	0.757924	0.0417826	yes	up
Zm00001d022306	-	13.7162	9.32049	0.557407	0.0228615	yes	up
Zm00001d022310	-	2.45871	1.21056	1.02223	0.0206962	yes	up
Zm00001d022332	recombination protein51 gene d	2.15822	1.05982	1.02602	0.00475	yes	up
Zm00001d022333	-	19.7952	13.7231	0.528542	0.0309423	yes	up
Zm00001d022446	OVATE-transcription factor 31	5.50433	3.19272	0.785781	0.0495581	yes	up
Zm00001d022464	-	58.1658	31.6598	0.877518	0.00153676	yes	up
Zm00001d022490	-	11.6198	8.09939	0.520704	0.0301856	yes	up
Zm00001d022505	Superoxide dismutase2	31.4477	17.7709	0.823438	0.00153676	yes	up
Zm00001d022558	-	8.63279	5.84793	0.561901	0.0273529	yes	up
Zm00001d022604	-	13.2788	8.51379	0.641252	0.0299612	yes	up
Zm00001d022725	-	260.294	104.33	1.31898	0.00153676	yes	up
Zm00001d022970	-	27.6692	9.87731	1.48609	0.00153676	yes	up
Zm00001d023352	-	6.04312	3.62434	0.737576	0.0403618	yes	up
Zm00001d023371	-	12.5617	8.23325	0.609502	0.0142786	yes	up
Zm00001d023379	-	16.2259	11.4741	0.499912	0.0216169	yes	up
Zm00001d023395	-	94.2107	68.1688	0.46678	0.0428462	yes	up
Zm00001d023423	-	32.8578	23.0958	0.508606	0.0359806	yes	up
Zm00001d023452	-	13.2195	7.90715	0.741441	0.00153676	yes	up
Zm00001d023506	calcineurin B-like7	6.31708	4.04334	0.64371	0.0386989	yes	up
Zm00001d023510	-	9.06601	6.35666	0.512198	0.0368354	yes	up
Zm00001d023529	abscisic acid stress ripening1	30.2937	13.2641	1.19149	0.00153676	yes	up
Zm00001d023577	-	303.957	149.86	1.02025	0.00634711	yes	up
Zm00001d023580	-	5.33789	3.42643	0.639563	0.0237787	yes	up
Zm00001d023582	-	6.21609	3.68429	0.754623	0.00911072	yes	up
Zm00001d023635	-	15.659	11.0438	0.503755	0.0305906	yes	up
Zm00001d023658	-	11.1027	7.64043	0.539185	0.0362198	yes	up
Zm00001d023694	-	11.1867	6.35101	0.816727	0.00153676	yes	up
Zm00001d023699	-	3.14005	1.29687	1.27575	0.00911072	yes	up
Zm00001d023735	-	85.4112	59.9798	0.50995	0.0257729	yes	up
Zm00001d023804	-	86.0286	54.0482	0.67057	0.0233336	yes	up
Zm00001d023830	-	20.4349	13.7472	0.571895	0.0126994	yes	up
Zm00001d023833	-	13.5624	9.07429	0.579753	0.0340961	yes	up
Zm00001d023874	-	50.2252	34.6317	0.536316	0.0161897	yes	up
Zm00001d023908	-	17.4307	11.3216	0.62255	0.0132266	yes	up
Zm00001d023955	Zea mays MADS1	5.15866	2.74192	0.91181	0.0132266	yes	up
Zm00001d024004	-	24.1053	17.5518	0.457728	0.0447292	yes	up
Zm00001d024158	-	16.7807	10.2791	0.707095	0.0228615	yes	up
Zm00001d024222	-	33.4541	20.8918	0.679244	0.00271137	yes	up
Zm00001d024245	Glyoxylase1	61.4297	41.302	0.572725	0.0166235	yes	up
Zm00001d024361	-	5.97232	2.58684	1.2071	0.043351	yes	up
Zm00001d024518	Acyl-CoA-binding protein1	16.2657	6.96193	1.22428	0.00153676	yes	up
Zm00001d024539	-	6.28183	4.13128	0.604596	0.0295844	yes	up
Zm00001d024631	-	33.0898	22.3777	0.564323	0.0121429	yes	up
Zm00001d024640	-	9.13669	5.84367	0.644798	0.0156467	yes	up
Zm00001d024674	-	34.3296	24.7703	0.470841	0.0435788	yes	up
Zm00001d024698	fertilization independent endosperm2	17.2711	12.0196	0.52298	0.0224784	yes	up
Zm00001d024699	-	3.82888	2.28107	0.747215	0.0375209	yes	up
Zm00001d024709	-	8.21873	5.30222	0.632319	0.0170527	yes	up
Zm00001d024919	-	15.4683	8.67939	0.833652	0.00153676	yes	up
Zm00001d024926	-	9.95396	5.17839	0.942766	0.0301856	yes	up
Zm00001d025059	-	2.20706	0.919877	1.26261	0.0457342	yes	up
Zm00001d025185	-	26.4382	17.8853	0.563847	0.0115859	yes	up
Zm00001d025239	-	54.1683	30.7079	0.818838	0.00153676	yes	up
Zm00001d025247	-	23.8855	11.2861	1.08159	0.00153676	yes	up
Zm00001d025333	-	8.76152	4.37777	1.00098	0.00153676	yes	up
Zm00001d025339	SF1 binding protein candidate1	143.531	93.9366	0.611599	0.0228615	yes	up
Zm00001d025421	-	8.79856	5.85863	0.586704	0.0156467	yes	up
Zm00001d025509	-	55.3986	33.2559	0.736238	0.00153676	yes	up
Zm00001d025526	serine carboxypeptidase1	14.4315	8.56552	0.752609	5e-05	yes	up
Zm00001d025626	-	26.8779	18.0892	0.571291	0.0137901	yes	up
Zm00001d025657	-	14.1255	9.85915	0.518769	0.0449034	yes	up
Zm00001d025676	-	10.4138	5.64728	0.882872	0.0188798	yes	up
Zm00001d025724	-	5.51751	3.11667	0.824014	0.00710992	yes	up
Zm00001d025761	-	74.1649	44.725	0.729654	0.00153676	yes	up
Zm00001d025763	-	18.0552	10.3097	0.808415	0.00972203	yes	up
Zm00001d025765	autophagy10	4.8359	2.72423	0.827933	0.0216169	yes	up
Zm00001d025848	-	1.67564	0.891167	0.910948	0.0349411	yes	up
Zm00001d025857	-	33.6225	15.1688	1.14831	0.00153676	yes	up
Zm00001d025862	-	8.7468	5.51878	0.664407	0.0151678	yes	up
Zm00001d025866	-	114.904	81.2288	0.500371	0.0435788	yes	up
Zm00001d025867	-	11.7522	7.24003	0.698861	0.0276735	yes	up
Zm00001d025894	-	10.7144	6.9496	0.624554	0.00555124	yes	up
Zm00001d025896	TCP-transcription factor 14	45.9758	32.7435	0.489666	0.0428462	yes	up
Zm00001d025924	-	28.4005	18.3225	0.632301	0.00555124	yes	up
Zm00001d025932	-	5.22062	2.75828	0.920453	0.0146987	yes	up
Zm00001d025966	-	15.6952	9.62036	0.706163	0.00373234	yes	up
Zm00001d025991	-	16.7755	10.9868	0.610586	0.0142786	yes	up
Zm00001d026020	-	13.6876	9.31931	0.554571	0.0317224	yes	up
Zm00001d026056	Hydroxylase3	7.80385	4.9264	0.663652	0.0396316	yes	up
Zm00001d026067	-	23.97	16.4925	0.539423	0.0188798	yes	up
Zm00001d026137	-	4.92348	2.24729	1.13149	0.00781428	yes	up
Zm00001d026223	-	183.245	68.2807	1.42423	0.00153676	yes	up
Zm00001d026277	Coproporphyrinogen III oxidase2	11.629	8.13078	0.516261	0.0460616	yes	up
Zm00001d026286	Ribosomal protein S11	70.4428	48.32	0.543832	0.020235	yes	up
Zm00001d026290	-	6.88021	4.4846	0.617472	0.0338853	yes	up
Zm00001d026293	-	5.65219	3.54576	0.672713	0.0121429	yes	up
Zm00001d026521	-	9.97711	6.35822	0.65	0.0211601	yes	up
Zm00001d026562	-	14.3763	9.84992	0.545505	0.0381561	yes	up
Zm00001d026575	-	8.58406	5.7862	0.569044	0.0322593	yes	up
Zm00001d026588	-	56.7136	28.5541	0.989995	0.00153676	yes	up
Zm00001d026589	-	7.95872	4.14284	0.941918	0.0253566	yes	up
Zm00001d026600	-	8.26028	5.71045	0.532587	0.0305906	yes	up
Zm00001d026609	-	19.4631	12.2264	0.670741	0.0457342	yes	up
Zm00001d026874	-	99.7026	51.5673	0.951175	0.00153676	yes	up
Zm00001d026917	-	1.03285	0	1	NA	yes	up
Zm00001d027305	-	1.82392	0	1	NA	yes	up
Zm00001d027339	-	12.3474	7.63506	0.693498	0.0161897	yes	up
Zm00001d027352	-	3.84765	1.67872	1.19662	0.00634711	yes	up
Zm00001d027422	-	5.71651	3.54239	0.69041	0.034559	yes	up
Zm00001d027444	-	7.11082	4.94792	0.523194	0.035725	yes	up
Zm00001d027445	-	12.0315	6.81823	0.819351	0.00465568	yes	up
Zm00001d027455	-	7.24422	4.89474	0.565598	0.0326556	yes	up
Zm00001d027456	-	10.1403	4.1529	1.2879	0.00153676	yes	up
Zm00001d027512	-	13.774	9.13743	0.592083	0.0146987	yes	up
Zm00001d027525	-	2.78547	1.19566	1.22011	0.00710992	yes	up
Zm00001d027537	-	1.1739	0	1	NA	yes	up
Zm00001d027675	-	9.70204	6.39612	0.601092	0.0498352	yes	up
Zm00001d027688	-	25.9977	18.124	0.52048	0.0335671	yes	up
Zm00001d027718	-	2.38394	1.19169	1.00033	0.04067	yes	up
Zm00001d027729	-	1.26545	0.589456	1.1022	0.0423329	yes	up
Zm00001d027756	-	32.9644	22.9359	0.523301	0.0228615	yes	up
Zm00001d027861	-	50.8345	31.9326	0.670777	0.00555124	yes	up
Zm00001d027875	-	26.57	19.1901	0.469439	0.0435788	yes	up
Zm00001d027894	-	9.90541	3.97642	1.31675	0.0126994	yes	up
Zm00001d027996	-	68.9219	43.1239	0.676474	0.00373234	yes	up
Zm00001d028064	-	72.2021	33.861	1.09242	0.00153676	yes	up
Zm00001d028181	-	117.995	78.8014	0.582433	0.0132266	yes	up
Zm00001d028182	-	160.894	98.4721	0.70832	0.0261612	yes	up
Zm00001d028218	-	19.4504	13.8422	0.490723	0.0399193	yes	up
Zm00001d028344	-	31.4797	20.2926	0.63347	0.00153676	yes	up
Zm00001d028360	DMAS1	51.0554	35.6168	0.519506	0.0249684	yes	up
Zm00001d028375	-	58.4282	36.8008	0.666929	0.0156467	yes	up
Zm00001d028396	-	15.4257	11.0642	0.479437	0.0428462	yes	up
Zm00001d028436	-	25.3478	17.7458	0.514379	0.0284534	yes	up
Zm00001d028515	-	35.7528	23.8111	0.586424	0.00634711	yes	up
Zm00001d028548	-	33.7633	19.2094	0.813642	0.00153676	yes	up
Zm00001d028557	-	22.9221	14.3439	0.6763	0.0237787	yes	up
Zm00001d028575	-	15.3036	9.17004	0.738867	0.00373234	yes	up
Zm00001d028588	-	1.18192	0.573636	1.04292	0.0409761	yes	up
Zm00001d028591	-	9.54376	6.58478	0.535423	0.0423329	yes	up
Zm00001d028593	-	7.34435	4.47216	0.715661	0.00634711	yes	up
Zm00001d028598	-	17.9385	5.02284	1.83649	0.00153676	yes	up
Zm00001d028630	-	3.47971	0.945336	1.88007	0.00153676	yes	up
Zm00001d028691	-	5.56123	3.16667	0.81244	0.0276735	yes	up
Zm00001d028750	asparagine synthetase3	28.8943	18.0353	0.679962	0.00634711	yes	up
Zm00001d028786	-	158.479	97.446	0.70162	0.00373234	yes	up
Zm00001d028839	-	7.81368	2.96642	1.39728	0.0188798	yes	up
Zm00001d028867	-	47.6284	28.876	0.721952	0.00373234	yes	up
Zm00001d028880	-	95.4467	56.2421	0.763045	0.00153676	yes	up
Zm00001d028889	-	35.5486	23.0895	0.622554	0.00710992	yes	up
Zm00001d028895	chloroplast protease complex P2	5.0345	3.10733	0.696173	0.0353078	yes	up
Zm00001d028949	calcineurin B-like-interacting protein kinase3	21.6024	14.8206	0.543588	0.0193371	yes	up
Zm00001d028957	-	22.1538	15.4452	0.520395	0.0284534	yes	up
Zm00001d028963	protein kinase inhibitor1	99.0132	67.653	0.549466	0.020235	yes	up
Zm00001d028981	-	23.0212	15.0771	0.610607	0.0301856	yes	up
Zm00001d029036	-	45.4731	28.0967	0.69461	0.00634711	yes	up
Zm00001d029065	-	58.7105	36.6735	0.67888	0.00153676	yes	up
Zm00001d029102	-	88.7452	51.9645	0.772142	0.00153676	yes	up
Zm00001d029170	superoxide dismutase4	87.6735	52.9687	0.727001	0.00153676	yes	up
Zm00001d029185	-	50.181	29.3002	0.77623	0.00465568	yes	up
Zm00001d029233	-	7.17121	3.38115	1.0847	0.0319866	yes	up
Zm00001d029234	-	6.32945	3.65754	0.791207	0.00634711	yes	up
Zm00001d029238	-	51.2997	34.4258	0.57546	0.00781428	yes	up
Zm00001d029263	-	10.6726	6.49436	0.716646	0.0142786	yes	up
Zm00001d029314	-	4.71498	2.90832	0.697068	0.0253566	yes	up
Zm00001d029376	-	51.5405	37.2752	0.467491	0.0430639	yes	up
Zm00001d029393	-	29.1888	20.2717	0.525947	0.0211601	yes	up
Zm00001d029438	-	30.4202	14.9519	1.0247	0.00153676	yes	up
Zm00001d029447	-	91.5246	61.516	0.573199	0.0166235	yes	up
Zm00001d029483	-	48.3919	30.3563	0.672773	0.00465568	yes	up
Zm00001d029512	Dof-transcription factor 36	80.4678	54.924	0.550975	0.0126994	yes	up
Zm00001d029525	-	95.8103	57.7036	0.731519	0.00153676	yes	up
Zm00001d029740	-	9.20034	5.4283	0.761186	0.0142786	yes	up
Zm00001d029784	-	5.11447	2.51138	1.02611	0.00911072	yes	up
Zm00001d029801	glutathione transferase14	10.3835	6.82682	0.605009	0.0417826	yes	up
Zm00001d029814	-	3.53459	1.24952	1.50017	0.00153676	yes	up
Zm00001d029860	-	17.7141	9.8823	0.841979	0.0126994	yes	up
Zm00001d029922	-	7.6851	5.27323	0.543375	0.0353078	yes	up
Zm00001d030009	-	2.05984	1.00348	1.03751	0.0403618	yes	up
Zm00001d030079	-	37.2558	19.5015	0.933881	0.00153676	yes	up
Zm00001d030080	-	33.0044	21.0414	0.649425	0.0103594	yes	up
Zm00001d030138	-	6.56886	3.03298	1.11491	0.0115859	yes	up
Zm00001d030184	-	8.33179	5.40438	0.624496	0.0188798	yes	up
Zm00001d030256	-	13.6125	9.52809	0.514675	0.0447292	yes	up
Zm00001d030557	-	10.1086	5.6252	0.845612	0.00153676	yes	up
Zm00001d030618	-	369.978	230.898	0.680186	0.00271137	yes	up
Zm00001d030620	-	9.36269	6.24769	0.583601	0.0288186	yes	up
Zm00001d030678	MYB-transcription factor 56	52.4327	28.5409	0.877436	0.00153676	yes	up
Zm00001d030762	-	6.57493	3.05595	1.10536	0.00153676	yes	up
Zm00001d030786	bundle sheath defective2	6.02354	3.01904	0.99652	0.0224784	yes	up
Zm00001d030915	-	52.105	29.5579	0.81788	0.00634711	yes	up
Zm00001d031013	-	13.9569	9.7929	0.511166	0.0261612	yes	up
Zm00001d031120	-	10.3056	6.20696	0.731474	0.00153676	yes	up
Zm00001d031136	cysteine synthase2	62.9889	41.8048	0.591429	0.00710992	yes	up
Zm00001d031186	-	14.3715	8.14067	0.819995	0.00271137	yes	up
Zm00001d031259	-	22.6274	14.6941	0.62283	0.0115859	yes	up
Zm00001d031496	-	8.53742	5.3172	0.683134	0.0166235	yes	up
Zm00001d031514	-	6.80485	1.98718	1.77584	0.00153676	yes	up
Zm00001d031532	-	20.6437	12.0361	0.778337	0.00153676	yes	up
Zm00001d031539	-	12.6201	8.28959	0.606355	0.0197661	yes	up
Zm00001d031556	-	384.366	235.017	0.709714	0.0184318	yes	up
Zm00001d031586	-	25.8775	16.9276	0.612317	0.0126994	yes	up
Zm00001d031641	-	7.22517	5.03006	0.522456	0.0499886	yes	up
Zm00001d031673	AP2-EREBP-transcription factor 119	3.3927	1.33572	1.34481	0.0242071	yes	up
Zm00001d031677	-	3.37123	1.7364	0.957173	0.00271137	yes	up
Zm00001d031689	-	5.18901	2.91458	0.83217	0.00271137	yes	up
Zm00001d031696	-	5.8923	3.50033	0.751341	0.0245965	yes	up
Zm00001d031705	-	55.7426	39.2208	0.507163	0.0340961	yes	up
Zm00001d031738	photosystemI2	7.23351	3.79332	0.931235	0.0004	yes	up
Zm00001d031871	brachytic2	37.6579	25.4264	0.566625	0.0359806	yes	up
Zm00001d031891	-	22.1375	14.907	0.570509	0.0137901	yes	up
Zm00001d031899	malate dehydrogenase6	3.45601	2.14971	0.684966	0.0483173	yes	up
Zm00001d031937	-	11.5917	7.00757	0.726106	0.0103594	yes	up
Zm00001d032030	-	113.645	75.6271	0.587565	0.0132266	yes	up
Zm00001d032115	-	41.6338	27.7421	0.585676	0.0166235	yes	up
Zm00001d032156	-	31.8731	22.0099	0.534188	0.0284534	yes	up
Zm00001d032165	-	6.00354	3.61334	0.732478	0.0126994	yes	up
Zm00001d032173	-	2.73279	1.41221	0.952421	0.00153676	yes	up
Zm00001d032197	-	43.9684	26.4679	0.732226	0.00153676	yes	up
Zm00001d032233	-	3.16685	1.24458	1.34739	0.00710992	yes	up
Zm00001d032257	-	15.7163	10.9224	0.524969	0.0301856	yes	up
Zm00001d032331	-	6.28686	4.07222	0.626523	0.0322593	yes	up
Zm00001d032372	-	11.2951	6.8673	0.717882	0.0426405	yes	up
Zm00001d032442	-	8.45021	5.13664	0.718162	0.0317224	yes	up
Zm00001d032455	-	7.20711	4.97176	0.535666	0.0301856	yes	up
Zm00001d032517	-	4.08684	1.90424	1.10177	0.0454493	yes	up
Zm00001d032557	-	20.1307	14.2167	0.501814	0.0368354	yes	up
Zm00001d032570	-	4.68128	2.50628	0.901357	0.0103594	yes	up
Zm00001d032610	tonoplast intrinsic protein3	1.28003	0.551479	1.2148	0.0403618	yes	up
Zm00001d032652	-	10.8056	6.62326	0.706165	0.0103594	yes	up
Zm00001d032672	-	11.6022	5.63362	1.04227	0.00710992	yes	up
Zm00001d032771	-	83.9258	28.6528	1.55044	0.00153676	yes	up
Zm00001d033038	-	9.19711	5.52828	0.73435	0.035725	yes	up
Zm00001d033110	-	10.7503	7.11975	0.594478	0.0170527	yes	up
Zm00001d033139	-	1.46307	0.798792	0.87311	0.0439194	yes	up
Zm00001d033150	-	21.6599	11.4764	0.916361	0.00153676	yes	up
Zm00001d033228	-	31.0319	18.7219	0.729021	0.00153676	yes	up
Zm00001d033317	thylakoid assembly4	52.2126	33.6688	0.632987	0.00153676	yes	up
Zm00001d033414	-	4.32438	2.06078	1.0693	0.0156467	yes	up
Zm00001d033526	-	11.2111	7.02955	0.673429	0.0488092	yes	up
Zm00001d033555	-	7.67455	4.72478	0.699833	0.0146987	yes	up
Zm00001d033558	-	10.7013	6.88474	0.636311	0.00373234	yes	up
Zm00001d033559	-	178.256	111.974	0.670793	0.00465568	yes	up
Zm00001d033602	CCAAT-HAP2-transcription factor 216	14.0438	9.71877	0.531089	0.0295844	yes	up
Zm00001d033619	-	5.98504	3.885	0.623445	0.0249684	yes	up
Zm00001d033620	silencing gene B 102	15.5894	10.326	0.59428	0.0228615	yes	up
Zm00001d033707	-	11.6184	5.79166	1.00437	0.00153676	yes	up
Zm00001d033747	Glutamine synthetase	19.6579	11.0211	0.834841	0.00153676	yes	up
Zm00001d033872	-	2.27481	1.33188	0.772288	0.0257729	yes	up
Zm00001d033896	lemon white1	9.93839	5.70153	0.801663	5e-05	yes	up
Zm00001d033902	-	42.061	25.8402	0.702867	0.00465568	yes	up
Zm00001d034076	-	6.02891	4.01284	0.587274	0.0206962	yes	up
Zm00001d034143	GNAT-transcription factor 6	47.6743	33.1201	0.525505	0.0237787	yes	up
Zm00001d034148	-	2.23994	0.676231	1.72787	0.0273529	yes	up
Zm00001d034175	-	15.7518	10.9162	0.52905	0.0409761	yes	up
Zm00001d034197	-	20.6698	12.885	0.681829	0.0184318	yes	up
Zm00001d034199	bZIP-transcription factor 26	13.5182	8.00766	0.755452	0.0211601	yes	up
Zm00001d034218	-	39.0932	24.9591	0.647353	0.032946	yes	up
Zm00001d034223	-	46.1512	30.0909	0.61704	0.00781428	yes	up
Zm00001d034301	-	2.54068	1.23505	1.04065	0.0249684	yes	up
Zm00001d034317	-	6.60562	4.19125	0.656312	0.0288186	yes	up
Zm00001d034346	-	28.1175	19.5616	0.523444	0.0288186	yes	up
Zm00001d034404	-	43.3866	25.4476	0.769719	0.00153676	yes	up
Zm00001d034429	-	15.4182	9.00182	0.776342	0.0175416	yes	up
Zm00001d034506	-	90.7269	59.7521	0.60254	0.00781428	yes	up
Zm00001d034512	-	8.55759	4.31858	0.986647	0.00153676	yes	up
Zm00001d034517	-	16.1729	11.613	0.477834	0.04067	yes	up
Zm00001d034525	adenosine 5'-phosphosulfate reductase-like8	33.6567	22.1649	0.602617	0.00710992	yes	up
Zm00001d034528	cytochrome c reductase1	42.9461	30.0047	0.517337	0.022046	yes	up
Zm00001d034532	-	13.6732	9.80502	0.479763	0.0475297	yes	up
Zm00001d034628	-	58.842	36.2903	0.697261	0.00153676	yes	up
Zm00001d034635	Chalcone flavanone isomerase1	58.5896	38.2334	0.615811	0.00555124	yes	up
Zm00001d034688	-	16.6006	5.56111	1.57779	0.00153676	yes	up
Zm00001d034705	-	15.6959	7.96143	0.979286	0.0197661	yes	up
Zm00001d034893	-	26.2248	13.5058	0.957354	0.00153676	yes	up
Zm00001d034978	-	5.64159	2.41216	1.22578	0.00153676	yes	up
Zm00001d035001	Ferredoxin1	29.6156	16.089	0.880283	0.00153676	yes	up
Zm00001d035003	ferredoxin2	7.2938	2.83521	1.36322	0.0151678	yes	up
Zm00001d035054	-	65.3062	39.6007	0.721694	0.00972203	yes	up
Zm00001d035134	-	29.1795	20.9596	0.477348	0.0439194	yes	up
Zm00001d035135	-	28.1783	12.9867	1.11755	0.00153676	yes	up
Zm00001d035212	-	3.22031	1.62764	0.98442	0.00911072	yes	up
Zm00001d035214	GRMZM2G055238	7.1137	3.66569	0.956517	0.00153676	yes	up
Zm00001d035304	LIM-transcription factor 10	327.526	210.94	0.634775	0.043351	yes	up
Zm00001d035456	-	6.9334	2.7767	1.32019	0.0115859	yes	up
Zm00001d035621	-	1.69733	0.81632	1.05606	0.0417826	yes	up
Zm00001d035664	-	47.3534	33.3504	0.505765	0.0253566	yes	up
Zm00001d035694	-	1.89558	0.585191	1.69566	0.0151678	yes	up
Zm00001d035710	-	47.5902	30.8278	0.626435	0.0197661	yes	up
Zm00001d035751	-	13.5049	8.68118	0.637515	0.0499886	yes	up
Zm00001d035761	-	15.7473	10.3847	0.60065	0.0179737	yes	up
Zm00001d035838	-	14.8216	9.40206	0.656657	0.022046	yes	up
Zm00001d035915	-	11.0817	7.91235	0.485995	0.0371592	yes	up
Zm00001d035975	-	9.84054	6.25964	0.652658	0.0109749	yes	up
Zm00001d036001	-	34.5948	20.9051	0.726702	0.00373234	yes	up
Zm00001d036018	-	26.3015	17.9313	0.552664	0.0447292	yes	up
Zm00001d036057	-	21.6659	14.4071	0.588645	0.0151678	yes	up
Zm00001d036077	-	17.6967	12.5723	0.493237	0.0451047	yes	up
Zm00001d036079	ABI3-VP1-transcription factor 29	14.7587	9.395	0.651601	0.00710992	yes	up
Zm00001d036080	-	15.273	9.87999	0.628405	0.0340961	yes	up
Zm00001d036233	-	14.8721	9.4446	0.655044	0.0151678	yes	up
Zm00001d036237	-	1.69921	0.580666	1.54909	0.0109749	yes	up
Zm00001d036274	-	65.089	41.5839	0.646388	0.00153676	yes	up
Zm00001d036275	-	10.5784	5.38268	0.97473	0.00634711	yes	up
Zm00001d036277	-	1.16037	0	1	NA	yes	up
Zm00001d036278	-	13.4616	8.53829	0.65683	0.0313403	yes	up
Zm00001d036442	-	39.0971	27.8937	0.487124	0.0401907	yes	up
Zm00001d036499	-	12.2017	7.60837	0.681425	0.0366024	yes	up
Zm00001d036632	MYB-related-transcription factor 77	13.8885	9.69674	0.518317	0.0371592	yes	up
Zm00001d036642	-	7.47948	4.63579	0.690123	0.0319866	yes	up
Zm00001d036654	-	14.3848	9.33566	0.623724	0.00710992	yes	up
Zm00001d036708	-	30.5905	16.4508	0.894923	0.00153676	yes	up
Zm00001d036710	-	6.56712	4.10969	0.676231	0.00972203	yes	up
Zm00001d036756	-	2.42417	1.49319	0.699094	0.00153676	yes	up
Zm00001d036758	-	8.41634	4.84362	0.797108	0.0368354	yes	up
Zm00001d036760	-	64.4579	46.7689	0.462807	0.0499886	yes	up
Zm00001d036866	-	9.55112	5.87197	0.701826	0.0175416	yes	up
Zm00001d036898	-	4.17368	2.01429	1.05105	0.0322593	yes	up
Zm00001d036925	-	28.0309	9.93606	1.49627	0.00153676	yes	up
Zm00001d036951	glutathione transferase	3.04092	0.989255	1.62009	0.00065	yes	up
Zm00001d036964	-	9.33393	5.35588	0.80136	0.0151678	yes	up
Zm00001d036985	-	33.4702	23.1956	0.529025	0.0269451	yes	up
Zm00001d037057	-	10.7779	5.40146	0.996648	0.00153676	yes	up
Zm00001d037097	-	10.3499	6.31311	0.71319	0.00710992	yes	up
Zm00001d037103	-	32.5162	23.1495	0.490177	0.0368354	yes	up
Zm00001d037200	-	29.4037	18.339	0.681083	0.00153676	yes	up
Zm00001d037243	-	10.1186	5.41153	0.902902	0.0137901	yes	up
Zm00001d037246	-	46.6385	30.6606	0.605136	0.0170527	yes	up
Zm00001d037273	-	7.57619	4.24057	0.837212	0.0137901	yes	up
Zm00001d037277	-	16.807	9.76946	0.782713	0.00271137	yes	up
Zm00001d037323	-	4.67307	1.70541	1.45425	0.00153676	yes	up
Zm00001d037361	-	13.0075	7.15579	0.862165	0.0109749	yes	up
Zm00001d037381	-	27.0713	16.5982	0.705741	0.00271137	yes	up
Zm00001d037422	-	14.2319	9.27746	0.617324	0.0396316	yes	up
Zm00001d037453	-	65.7018	45.1655	0.540714	0.032946	yes	up
Zm00001d037481	-	40.7852	24.6824	0.724565	0.00271137	yes	up
Zm00001d037485	-	172.258	119.188	0.531333	0.0319866	yes	up
Zm00001d037507	-	9.858	4.55654	1.11336	0.00153676	yes	up
Zm00001d037514	-	22.726	6.70486	1.76107	0.00153676	yes	up
Zm00001d037590	protein disulfide isomerase7	28.9734	19.4787	0.572833	0.0292279	yes	up
Zm00001d037610	-	1.62995	0.584521	1.47951	0.00972203	yes	up
Zm00001d037620	-	59.6975	41.2009	0.534995	0.0179737	yes	up
Zm00001d037631	-	204.211	114.229	0.838136	0.00153676	yes	up
Zm00001d037637	-	9.2411	3.27917	1.49473	0.00153676	yes	up
Zm00001d037644	-	4.43982	2.41383	0.879174	0.0426405	yes	up
Zm00001d037663	-	37.2856	24.4239	0.610324	0.00465568	yes	up
Zm00001d037668	-	21.5492	15.2454	0.49926	0.0276735	yes	up
Zm00001d037677	-	11.0915	3.06132	1.85723	0.0109749	yes	up
Zm00001d037684	-	378.014	214.276	0.818968	0.00153676	yes	up
Zm00001d037814	OVATE-transcription factor 25	2.98729	1.32905	1.16844	0.0179737	yes	up
Zm00001d037894	dehydrin1	7.67784	4.65932	0.720581	0.0237787	yes	up
Zm00001d037926	-	30.8812	18.7152	0.722517	0.00271137	yes	up
Zm00001d037958	-	27.0387	13.0867	1.04692	0.00153676	yes	up
Zm00001d037966	-	20.1453	12.989	0.63316	0.0488092	yes	up
Zm00001d038056	gpm109a	41.4005	23.5787	0.812164	0.00153676	yes	up
Zm00001d038065	-	5.0282	2.94759	0.770506	0.0156467	yes	up
Zm00001d038066	-	4.21211	1.65151	1.35076	0.00153676	yes	up
Zm00001d038126	-	4.1917	2.33893	0.841686	0.0146987	yes	up
Zm00001d038161	-	4.57099	2.76706	0.724151	0.0245965	yes	up
Zm00001d038250	-	30.2445	21.988	0.459958	0.0428462	yes	up
Zm00001d038327	-	52.413	37.5467	0.481238	0.0299612	yes	up
Zm00001d038329	-	11.2419	6.80801	0.723578	0.0146987	yes	up
Zm00001d038352	-	6.39363	3.90439	0.711539	0.0430639	yes	up
Zm00001d038365	-	33.7515	20.1745	0.742422	0.00271137	yes	up
Zm00001d038368	-	16.5538	10.8112	0.614638	0.0142786	yes	up
Zm00001d038376	-	35.8119	21.8101	0.715441	0.00153676	yes	up
Zm00001d038475	ribosome export associated1	19.709	10.3664	0.92694	0.00153676	yes	up
Zm00001d038523	-	15.3752	9.42795	0.705586	0.0184318	yes	up
Zm00001d038526	-	32.4927	20.2246	0.684001	0.00153676	yes	up
Zm00001d038529	ferric-chelate reductase (NADH)2	7.58542	4.26263	0.831486	0.00373234	yes	up
Zm00001d038533	centromeric histone H3	39.3599	25.736	0.612939	0.0249684	yes	up
Zm00001d038578	-	82.7637	58.993	0.488455	0.0412519	yes	up
Zm00001d038642	-	14.0869	9.4805	0.57132	0.0166235	yes	up
Zm00001d038658	-	32.1169	23.0226	0.480282	0.0366024	yes	up
Zm00001d038753	-	5.01981	2.77487	0.855211	0.0261612	yes	up
Zm00001d038804	-	9.74973	7.04864	0.468016	0.0442153	yes	up
Zm00001d038806	heat-shock protein 101	13.935	8.28881	0.749479	0.00373234	yes	up
Zm00001d038839	-	45.9897	31.383	0.551325	0.0146987	yes	up
Zm00001d038847	-	1.47063	0.610094	1.26933	0.0322593	yes	up
Zm00001d038911	-	21.0246	10.2986	1.02963	0.0184318	yes	up
Zm00001d038913	lipid transfer protein1	14.9394	7.04801	1.08384	0.0340961	yes	up
Zm00001d038935	-	1.15521	0	1	NA	yes	up
Zm00001d039029	-	35.7523	20.7423	0.785461	0.00153676	yes	up
Zm00001d039040	light harvesting complex mesophyll7	31.0655	22.1871	0.485594	0.034559	yes	up
Zm00001d039056	-	2.78569	1.02376	1.44415	0.0485867	yes	up
Zm00001d039070	-	9.77335	4.37092	1.16092	0.00271137	yes	up
Zm00001d039182	-	23.7077	16.0654	0.561399	0.0184318	yes	up
Zm00001d039197	-	5.71503	3.34347	0.773414	0.0233336	yes	up
Zm00001d039283	-	7.58014	4.22779	0.842322	0.00271137	yes	up
Zm00001d039330	-	20.0365	13.1166	0.611239	0.0132266	yes	up
Zm00001d039338	-	9.96633	6.33893	0.652824	0.0288186	yes	up
Zm00001d039350	-	55.9844	35.573	0.65424	0.00153676	yes	up
Zm00001d039372	-	11.6476	7.44637	0.645421	0.0322593	yes	up
Zm00001d039408	-	9.40804	4.49046	1.06703	0.00271137	yes	up
Zm00001d039414	-	35.1623	18.8316	0.900876	0.00153676	yes	up
Zm00001d039451	-	14.0516	9.67451	0.538473	0.0353078	yes	up
Zm00001d039547	Glutamine--tRNA ligase cytoplasmic1	7.32241	4.09144	0.83971	0.032946	yes	up
Zm00001d039653	multidrug resistance associated protein7	31.9524	22.1847	0.526359	0.00275	yes	up
Zm00001d039681	-	4.90239	2.94144	0.73696	0.04067	yes	up
Zm00001d039687	-	9.17933	6.16092	0.575243	0.0493404	yes	up
Zm00001d039716	-	26.4359	17.7909	0.571356	0.0142786	yes	up
Zm00001d039719	-	8.32078	5.6557	0.557014	0.0399193	yes	up
Zm00001d039732	-	5.68002	3.51634	0.691823	0.0292279	yes	up
Zm00001d039763	-	1.86774	0.146172	3.67556	0.00373234	yes	up
Zm00001d039764	bHLH-transcription factor 104	1.18804	0.13702	3.11612	0.0188798	yes	up
Zm00001d039842	-	116.98	83.49	0.486582	0.0326556	yes	up
Zm00001d039848	-	15.3256	10.28	0.576106	0.0142786	yes	up
Zm00001d039865	triose phosphate isomerase4	36.7807	25.0497	0.554156	0.0015	yes	up
Zm00001d039879	-	16.1606	8.80953	0.87534	0.00153676	yes	up
Zm00001d039997	-	13.2443	7.47842	0.824564	0.0295844	yes	up
Zm00001d040163	deoxy xylulose reductoisomerase1	3.93167	2.49893	0.653832	0.0412519	yes	up
Zm00001d040202	-	97.7965	60.0315	0.704062	0.0435788	yes	up
Zm00001d040244	-	2.61445	1.05118	1.31449	0.00555124	yes	up
Zm00001d040292	-	40.942	18.1337	1.17491	0.00271137	yes	up
Zm00001d040323	Calmodulin2	266.089	182.161	0.546695	0.0142786	yes	up
Zm00001d040334	-	53.1049	38.0021	0.482767	0.0338853	yes	up
Zm00001d040341	-	44.5491	27.3161	0.705646	0.00153676	yes	up
Zm00001d040389	-	24.9076	16.0425	0.634693	0.0103594	yes	up
Zm00001d040392	-	5.94296	3.56279	0.738175	0.0249684	yes	up
Zm00001d040422	-	25.4416	16.709	0.60656	0.0309423	yes	up
Zm00001d040435	-	51.8755	31.3435	0.726885	0.00153676	yes	up
Zm00001d040545	-	2.20449	0.669519	1.71925	0.0151678	yes	up
Zm00001d040634	-	12.9809	7.62374	0.767822	0.0326556	yes	up
Zm00001d040710	-	63.3503	42.6452	0.570968	0.0483173	yes	up
Zm00001d040766	protein disulfide isomerase6	19.1988	13.7037	0.48645	0.0343942	yes	up
Zm00001d040780	-	4.35178	2.42498	0.843636	0.0109749	yes	up
Zm00001d040807	-	2.81777	1.27883	1.13972	0.0184318	yes	up
Zm00001d040842	12-oxo-phytodienoic acid reductase6	2.7476	1.49081	0.882079	0.0309423	yes	up
Zm00001d040916	-	20.0587	12.9107	0.635663	0.00911072	yes	up
Zm00001d040952	-	5.55344	3.72594	0.575779	0.0401907	yes	up
Zm00001d040954	-	23.0694	14.6405	0.656019	0.0284534	yes	up
Zm00001d041070	-	4.99315	3.50334	0.511218	0.0451047	yes	up
Zm00001d041112	-	29.2667	20.7928	0.493181	0.0340961	yes	up
Zm00001d041268	-	21.5448	14.4142	0.579844	0.0115859	yes	up
Zm00001d041319	nine-cis-epoxycarotenoid dioxygenase3	4.89357	2.92644	0.741738	0.00972203	yes	up
Zm00001d041392	calcineurin B-like2	9.52022	5.71916	0.73519	0.0206962	yes	up
Zm00001d041454	-	1.25949	0	1	NA	yes	up
Zm00001d041593	-	24.2225	16.9704	0.513322	0.020235	yes	up
Zm00001d041594	-	8.62311	4.36795	0.981251	0.00634711	yes	up
Zm00001d041607	-	16.5042	11.652	0.50225	0.0445095	yes	up
Zm00001d041710	-	12.119	8.18204	0.56674	0.0166235	yes	up
Zm00001d041711	Auxin binding protein1	144.169	91.2875	0.659272	0.0166235	yes	up
Zm00001d041727	-	74.241	49.1535	0.594922	0.00850975	yes	up
Zm00001d041732	-	6.03395	3.12879	0.947497	0.00271137	yes	up
Zm00001d041781	Zea AGAMOUS homolog2	9.57523	6.01446	0.670872	0.0142786	yes	up
Zm00001d041804	TRM1	2.88227	1.4121	1.02936	0.0038	yes	up
Zm00001d041816	-	5.177	3.37306	0.618057	0.0301856	yes	up
Zm00001d041819	photosystem I N subunit1	21.5743	11.8386	0.865817	0.00271137	yes	up
Zm00001d041850	-	34.91	22.1015	0.659494	0.0495581	yes	up
Zm00001d041917	-	37.0579	23.5657	0.653096	0.0403618	yes	up
Zm00001d042025	-	64.1977	36.5825	0.811369	0.00153676	yes	up
Zm00001d042030	-	299.298	209.45	0.514976	0.0343942	yes	up
Zm00001d042059	-	40.1551	28.6288	0.488117	0.0396316	yes	up
Zm00001d042144	-	7.0891	3.81014	0.895759	0.0161897	yes	up
Zm00001d042169	-	9.93627	5.3847	0.883837	0.0242071	yes	up
Zm00001d042257	-	15.38	9.78713	0.652102	0.00850975	yes	up
Zm00001d042289	-	4.04929	2.16893	0.900683	0.0103594	yes	up
Zm00001d042328	-	62.1655	40.5082	0.617901	0.00850975	yes	up
Zm00001d042372	-	12.438	7.17679	0.793345	0.00465568	yes	up
Zm00001d042376	-	25.4903	9.22079	1.46698	0.00153676	yes	up
Zm00001d042386	-	60.101	31.9742	0.910483	0.00153676	yes	up
Zm00001d042388	-	172.326	104.453	0.722287	0.00634711	yes	up
Zm00001d042478	-	5.24375	3.32593	0.656841	0.0245965	yes	up
Zm00001d042512	-	19.7711	13.0585	0.598409	0.0156467	yes	up
Zm00001d042535	-	38.5384	23.7427	0.698815	0.00153676	yes	up
Zm00001d042573	-	11.36	4.65923	1.2858	0.00710992	yes	up
Zm00001d042596	-	2.05639	1.26766	0.69794	0.0423329	yes	up
Zm00001d042684	-	1.26538	0.334795	1.91822	0.00153676	yes	up
Zm00001d042697	photosystem II subunit PsbS1	4.82917	2.77092	0.80141	0.0011	yes	up
Zm00001d042725	-	103.114	65.8427	0.647144	0.00373234	yes	up
Zm00001d042796	-	35.7024	25.4643	0.487546	0.0331812	yes	up
Zm00001d042922	-	8.4608	5.75431	0.556152	0.0280835	yes	up
Zm00001d042968	CCAAT-HAP3-transcription factor 31	13.5112	8.48429	0.671287	0.0142786	yes	up
Zm00001d042976	-	60.9152	43.3704	0.49009	0.0273529	yes	up
Zm00001d043110	-	8.06669	5.45274	0.564995	0.0368354	yes	up
Zm00001d043113	-	12.151	7.72519	0.653428	0.020235	yes	up
Zm00001d043217	GOS2 homolog	15.7933	10.2462	0.624224	0.0338853	yes	up
Zm00001d043314	-	24.3024	16.6562	0.545041	0.0242071	yes	up
Zm00001d043399	-	25.8703	17.0164	0.604374	0.0276735	yes	up
Zm00001d043407	-	50.264	26.1945	0.940262	0.00153676	yes	up
Zm00001d043410	-	14.9539	10.4739	0.513728	0.0375209	yes	up
Zm00001d043422	-	27.2162	15.2557	0.835115	0.00153676	yes	up
Zm00001d043430	-	20.4564	11.7759	0.796717	0.00153676	yes	up
Zm00001d043432	-	17.9811	12.5478	0.519052	0.0253566	yes	up
Zm00001d043558	-	16.2021	10.1993	0.667706	0.00911072	yes	up
Zm00001d043565	-	10.5501	5.11616	1.04412	0.00373234	yes	up
Zm00001d043601	NADP-dependent malic enzyme6	6.73703	4.79118	0.491733	0.0469172	yes	up
Zm00001d043606	-	197.291	133.52	0.563273	0.0499886	yes	up
Zm00001d043735	-	4.85708	2.72927	0.831576	0.0166235	yes	up
Zm00001d043912	-	19.6401	10.3723	0.92107	0.00153676	yes	up
Zm00001d043974	-	16.1213	9.8804	0.706323	0.0109749	yes	up
Zm00001d043988	chitinase chem5	2.16349	0.693555	1.64128	0.0257729	yes	up
Zm00001d044124	Polypeptide: yz1	3.34685	1.75419	0.931999	0.00972203	yes	up
Zm00001d044193	-	31.1507	19.4465	0.679755	0.00465568	yes	up
Zm00001d044226	-	12.2688	7.26402	0.75615	0.00465568	yes	up
Zm00001d044335	-	17.7468	12.1957	0.54119	0.0475297	yes	up
Zm00001d044338	-	17.3248	10.9058	0.667752	0.0326556	yes	up
Zm00001d044355	ABI3-VP1-transcription factor 48	19.6124	12.9674	0.596871	0.0295844	yes	up
Zm00001d044445	-	39.6631	25.5445	0.634784	0.00373234	yes	up
Zm00001d044464	-	12.2356	6.41158	0.932327	0.00153676	yes	up
Zm00001d044480	-	6.77941	4.32888	0.647166	0.0378398	yes	up
Zm00001d044569	-	6.52164	2.82629	1.20632	0.00850975	yes	up
Zm00001d044648	-	10.5995	7.08773	0.580607	0.0175416	yes	up
Zm00001d044671	-	2.35229	0.555773	2.0815	0.0161897	yes	up
Zm00001d044738	-	1.57997	0.6923	1.19043	0.00465568	yes	up
Zm00001d044849	-	23.8381	15.6005	0.611677	0.0166235	yes	up
Zm00001d044864	-	78.9802	38.7219	1.02834	0.00153676	yes	up
Zm00001d044927	cyclin-dependent kinase inhibitor7	1.53521	0.694306	1.14479	0.0292279	yes	up
Zm00001d045030	-	3.80657	1.26711	1.58695	0.00555124	yes	up
Zm00001d045043	-	6.38873	4.12263	0.631966	0.0292279	yes	up
Zm00001d045076	-	66.1525	38.6455	0.775493	0.00153676	yes	up
Zm00001d045111	-	6.04657	3.62553	0.737926	0.0197661	yes	up
Zm00001d045125	-	12.2219	5.9203	1.04573	0.00153676	yes	up
Zm00001d045144	thylakoid assembly5	32.1255	20.9076	0.619694	0.0179737	yes	up
Zm00001d045146	-	10.2188	6.29006	0.700081	0.0175416	yes	up
Zm00001d045152	-	291.627	173.949	0.745457	0.00153676	yes	up
Zm00001d045193	-	23.2084	16.3841	0.502349	0.0319866	yes	up
Zm00001d045204	AP2-EREBP-transcription factor 122	12.6757	6.52456	0.958109	0.00373234	yes	up
Zm00001d045205	F-box domain and LRR containing protein1	9.11738	4.23675	1.10566	0.00153676	yes	up
Zm00001d045220	-	20.9636	14.7811	0.504134	0.0442153	yes	up
Zm00001d045296	Human viral protein homolog1	102.26	71.7161	0.511873	0.0359806	yes	up
Zm00001d045302	Zea nodulation homolog1	4.23638	1.58633	1.41714	0.00153676	yes	up
Zm00001d045311	-	13.5023	8.37149	0.689646	0.00153676	yes	up
Zm00001d045320	-	105.119	64.2702	0.709805	0.00153676	yes	up
Zm00001d045336	-	14.0321	9.00622	0.639735	0.00911072	yes	up
Zm00001d045370	-	24.4337	13.4285	0.863576	0.0146987	yes	up
Zm00001d045391	-	5.04877	3.00511	0.748516	0.0317224	yes	up
Zm00001d045430	-	21.9905	14.3196	0.618892	0.00781428	yes	up
Zm00001d045497	-	21.6283	13.3374	0.697441	0.0126994	yes	up
Zm00001d045520	-	94.7832	56.205	0.753932	0.00271137	yes	up
Zm00001d045544	-	14.5672	9.17195	0.667423	0.00271137	yes	up
Zm00001d045558	-	2.75214	1.55887	0.820054	0.0381561	yes	up
Zm00001d045650	-	14.9482	9.42309	0.665697	0.0233336	yes	up
Zm00001d045665	-	19.1685	13.4317	0.513096	0.0261612	yes	up
Zm00001d045784	-	23.0391	13.8628	0.732869	0.00555124	yes	up
Zm00001d045965	-	39.9195	24.3709	0.711932	0.00153676	yes	up
Zm00001d046004	-	1.40353	0.29774	2.23694	0.00153676	yes	up
Zm00001d046112	-	6.86396	4.49978	0.609188	0.0280835	yes	up
Zm00001d046120	-	15.1403	8.27976	0.870729	0.00153676	yes	up
Zm00001d046129	-	2.56892	1.27746	1.00788	0.0449034	yes	up
Zm00001d046281	-	4.9429	2.86568	0.786483	0.0485867	yes	up
Zm00001d046344	Kaurene oxidase1	18.5002	12.9714	0.512207	0.0317224	yes	up
Zm00001d046363	-	11.6312	7.52482	0.628276	0.00710992	yes	up
Zm00001d046513	-	14.1778	9.72038	0.544545	0.0477588	yes	up
Zm00001d046552	-	5.70119	3.50595	0.701457	0.0299612	yes	up
Zm00001d046592	-	10.6036	6.28244	0.755152	0.00710992	yes	up
Zm00001d046600	-	23.3873	16.5193	0.501569	0.0498352	yes	up
Zm00001d046697	-	63.9811	41.4059	0.627811	0.00911072	yes	up
Zm00001d046729	-	10.3669	5.89947	0.813331	0.0381561	yes	up
Zm00001d046765	-	1.11324	0.564303	0.980229	0.0115859	yes	up
Zm00001d046900	-	47.7954	25.6048	0.90046	0.00153676	yes	up
Zm00001d046929	-	85.6164	51.2856	0.739333	0.0257729	yes	up
Zm00001d046952	-	14.8712	10.6219	0.485475	0.0417826	yes	up
Zm00001d047119	-	67.8244	41.1968	0.719272	0.00153676	yes	up
Zm00001d047159	-	33.8914	12.6788	1.4185	0.00153676	yes	up
Zm00001d047203	-	57.7726	41.7703	0.467908	0.0493404	yes	up
Zm00001d047207	-	10.8123	5.35881	1.01269	0.00153676	yes	up
Zm00001d047247	-	5.5257	2.14546	1.36487	0.0319866	yes	up
Zm00001d047260	-	207.097	140.678	0.557908	0.0362198	yes	up
Zm00001d047354	-	12.4	7.82699	0.663812	0.0188798	yes	up
Zm00001d047399	-	2.24999	1.33274	0.755525	0.0393692	yes	up
Zm00001d047418	-	18.7595	12.6242	0.571422	0.00850975	yes	up
Zm00001d047461	-	7.40814	4.75531	0.639574	0.0449034	yes	up
Zm00001d047499	-	71.1929	48.1448	0.564351	0.0179737	yes	up
Zm00001d047532	-	67.179	42.2029	0.67067	0.00271137	yes	up
Zm00001d047581	-	13.1688	8.44287	0.641315	0.00850975	yes	up
Zm00001d047618	-	7.33036	3.38352	1.11536	0.0126994	yes	up
Zm00001d047666	-	8.69311	5.16168	0.752032	0.0228615	yes	up
Zm00001d047687	-	30.791	20.0347	0.620005	0.00465568	yes	up
Zm00001d047736	asparagine synthetase4	4.71288	2.86913	0.715998	0.00781428	yes	up
Zm00001d047768	-	10.4523	5.8036	0.848802	0.0216169	yes	up
Zm00001d047771	-	10.574	6.83598	0.629299	0.0305906	yes	up
Zm00001d047799	-	1.8785	0.511147	1.87777	0.00153676	yes	up
Zm00001d047820	-	20.49	9.50351	1.10839	0.0151678	yes	up
Zm00001d047821	-	6.17555	3.04726	1.01906	0.0390214	yes	up
Zm00001d047941	-	29.296	18.1753	0.688729	0.00153676	yes	up
Zm00001d047958	-	63.4845	42.3926	0.582593	0.00710992	yes	up
Zm00001d047981	-	3.18879	1.85918	0.778343	0.0386989	yes	up
Zm00001d048050	glutamine synthetase3	1.8607	0.114416	4.02349	0.0137901	yes	up
Zm00001d048060	homocysteine S-methyltransferase 1	7.42975	4.77317	0.638366	0.0245965	yes	up
Zm00001d048075	-	11.1736	5.50407	1.02152	0.00465568	yes	up
Zm00001d048113	-	4.40366	2.3271	0.920166	0.0338853	yes	up
Zm00001d048123	MFP1 attachment factor1	79.8932	51.7422	0.62673	0.0121429	yes	up
Zm00001d048157	-	97.7369	60.7077	0.687023	0.00710992	yes	up
Zm00001d048159	-	94.2158	55.3871	0.76642	0.00153676	yes	up
Zm00001d048185	-	14.7007	8.02979	0.872448	0.0109749	yes	up
Zm00001d048190	-	20.8997	12.6342	0.726152	0.00271137	yes	up
Zm00001d048270	-	1.71418	0.82407	1.05668	0.0224784	yes	up
Zm00001d048292	carbon-nitrogen hydrolase homolog1	9.39788	6.26796	0.584339	0.0197661	yes	up
Zm00001d048312	Homeobox-transcription factor 22	8.78189	5.43334	0.692692	0.00781428	yes	up
Zm00001d048385	PHD-transcription factor 14	11.3187	7.61057	0.572632	0.0359806	yes	up
Zm00001d048391	C2C2-GATA-transcription factor 10	6.40148	2.70664	1.2419	0.00271137	yes	up
Zm00001d048396	-	3.31505	1.36723	1.27778	0.00465568	yes	up
Zm00001d048402	-	16.6963	11.2555	0.568906	0.0292279	yes	up
Zm00001d048420	-	3.49592	2.01423	0.795448	0.0249684	yes	up
Zm00001d048461	blue fluorescent1	37.36	26.2681	0.50818	0.0249684	yes	up
Zm00001d048529	-	53.3372	38.4077	0.473745	0.0449034	yes	up
Zm00001d048558	glutathione transferase25	5.34735	1.90032	1.49258	0.00373234	yes	up
Zm00001d048595	-	6.4641	3.65381	0.823048	0.0161897	yes	up
Zm00001d048611	-	4.94008	1.14635	2.10749	0.00153676	yes	up
Zm00001d048625	-	4.46716	2.48346	0.847008	0.0224784	yes	up
Zm00001d048627	-	27.733	17.7218	0.646076	0.00153676	yes	up
Zm00001d048787	-	103.787	49.0152	1.08233	0.00153676	yes	up
Zm00001d048837	cyclin-dependent kinase inhibitor8	7.84491	4.97411	0.657318	0.0206962	yes	up
Zm00001d048859	-	7.55372	4.82975	0.645238	0.0353078	yes	up
Zm00001d048892	-	10.8333	4.7104	1.20155	0.00153676	yes	up
Zm00001d048991	AP2-EREBP-transcription factor 106	2.53439	0.727837	1.79995	0.0175416	yes	up
Zm00001d049011	-	2.27324	1.12182	1.0189	0.0132266	yes	up
Zm00001d049016	-	377.982	159.34	1.24621	0.00153676	yes	up
Zm00001d049042	IDI2	17.9349	11.8207	0.601454	0.00710992	yes	up
Zm00001d049054	-	7.61215	4.97322	0.614123	0.0228615	yes	up
Zm00001d049059	alcohol dehydrogenase2	25.2413	18.2109	0.470988	0.0445095	yes	up
Zm00001d049134	-	23.6636	16.3715	0.531479	0.032946	yes	up
Zm00001d049191	-	32.8256	19.4547	0.754701	0.00153676	yes	up
Zm00001d049193	-	18.9744	9.44484	1.00645	0.00153676	yes	up
Zm00001d049218	-	13.451	7.32166	0.877468	0.00153676	yes	up
Zm00001d049256	-	5.31623	3.45321	0.622465	0.0447292	yes	up
Zm00001d049308	-	18.269	10.5871	0.787092	0.00911072	yes	up
Zm00001d049405	autophagy8e	10.5116	6.63899	0.662942	0.0261612	yes	up
Zm00001d049407	-	9.99241	7.1924	0.47436	0.0449034	yes	up
Zm00001d049459	-	45.1923	32.3024	0.484435	0.0288186	yes	up
Zm00001d049496	-	25.4127	16.1192	0.656767	0.00373234	yes	up
Zm00001d049499	-	6.61868	4.37203	0.598241	0.0445095	yes	up
Zm00001d049501	GNAT-transcription factor 18	45.0986	30.8359	0.548473	0.0151678	yes	up
Zm00001d049507	-	23.7088	16.3393	0.537076	0.0430639	yes	up
Zm00001d049561	-	14.7351	6.00771	1.29437	0.0121429	yes	up
Zm00001d049598	-	40.3549	29.2851	0.46258	0.0435788	yes	up
Zm00001d049640	-	1.0826	0.482587	1.16564	0.0415396	yes	up
Zm00001d049650	-	7.32901	2.52419	1.5378	0.00153676	yes	up
Zm00001d049651	-	15.6959	9.41197	0.737823	0.00271137	yes	up
Zm00001d049666	ribosomal protein13	48.0516	33.8259	0.506456	0.0288186	yes	up
Zm00001d049668	-	67.7775	47.9703	0.498664	0.043351	yes	up
Zm00001d049703	-	37.3789	25.6415	0.543744	0.0132266	yes	up
Zm00001d049807	-	10.2963	6.12886	0.748439	0.0224784	yes	up
Zm00001d049860	NAC-transcription factor 75	5.49302	3.11353	0.819048	0.00781428	yes	up
Zm00001d049933	-	138.187	95.6186	0.531264	0.0276735	yes	up
Zm00001d050056	-	5.72988	2.10799	1.44264	0.00465568	yes	up
Zm00001d050146	-	12.4059	7.59654	0.707611	0.00555124	yes	up
Zm00001d050156	-	3.25561	1.86876	0.800848	0.0216169	yes	up
Zm00001d050173	-	6.29966	4.01171	0.651057	0.034559	yes	up
Zm00001d050186	-	3.66291	2.05854	0.831369	0.0451047	yes	up
Zm00001d050258	-	30.8307	21.6389	0.510745	0.0331812	yes	up
Zm00001d050300	-	17.0357	10.8505	0.650802	0.0166235	yes	up
Zm00001d050339	-	8.60828	4.96262	0.794622	0.00373234	yes	up
Zm00001d050411	-	47.1689	33.2868	0.502884	0.0273529	yes	up
Zm00001d050705	-	12.4934	8.49659	0.556215	0.0490907	yes	up
Zm00001d050755	-	15.51	9.91428	0.645622	0.0151678	yes	up
Zm00001d050810	-	45.3857	31.7149	0.517076	0.0273529	yes	up
Zm00001d050827	-	6.81886	3.87861	0.813992	0.0115859	yes	up
Zm00001d050916	-	89.1332	47.4524	0.909483	0.00153676	yes	up
Zm00001d050978	-	5.08397	3.12886	0.700319	0.0353078	yes	up
Zm00001d051001	Glyceraldehyde-3-phosphate dehydrogenase3	27.0416	17.0268	0.667373	0.0132266	yes	up
Zm00001d051012	fasciated ear2	14.3028	9.82789	0.541344	0.022046	yes	up
Zm00001d051015	-	5.78991	2.50436	1.2091	0.00153676	yes	up
Zm00001d051018	Double B-box zinc finger protein4	28.3919	14.4361	0.975798	0.00153676	yes	up
Zm00001d051021	-	13.4151	9.06302	0.565795	0.0292279	yes	up
Zm00001d051047	-	34.7964	23.5501	0.563204	0.0142786	yes	up
Zm00001d051116	-	13.2649	6.87746	0.947661	0.00710992	yes	up
Zm00001d051156	phosphoenolpyruvate carboxylase kinase2	113.21	75.5585	0.583335	0.0021	yes	up
Zm00001d051161	phenylalanine ammonia lyase3	10.6153	6.78549	0.64562	0.0012	yes	up
Zm00001d051163	phenylalanine ammonia lyase5	5.6776	3.31936	0.774376	0.00555124	yes	up
Zm00001d051166	-	1.67871	0.343722	2.28804	0.00153676	yes	up
Zm00001d051174	plasma membrane intrinsic protein2	8.61653	5.68379	0.600255	0.0421369	yes	up
Zm00001d051223	-	7.15382	4.35721	0.715309	0.0249684	yes	up
Zm00001d051229	-	7.36636	5.19293	0.504405	0.0485867	yes	up
Zm00001d051233	-	8.38839	5.56907	0.590957	0.034559	yes	up
Zm00001d051234	-	8.77384	5.7058	0.620778	0.0146987	yes	up
Zm00001d051272	-	8.66669	5.30328	0.708596	0.0115859	yes	up
Zm00001d051365	-	12.8956	5.45018	1.24251	0.00153676	yes	up
Zm00001d051374	-	12.7582	5.69349	1.16404	0.00911072	yes	up
Zm00001d051403	plasma membrane intrinsic protein1	167.718	114.253	0.553807	0.0451047	yes	up
Zm00001d051405	-	7.06973	4.41599	0.67892	0.0430639	yes	up
Zm00001d051410	-	27.3955	15.3975	0.831244	0.0170527	yes	up
Zm00001d051427	High mobility group protein3	76.0562	51.3953	0.565429	0.0170527	yes	up
Zm00001d051430	-	36.1911	19.144	0.918741	0.00153676	yes	up
Zm00001d051475	-	20.191	12.9556	0.640141	0.022046	yes	up
Zm00001d051546	-	2.39397	1.24412	0.944278	0.0343942	yes	up
Zm00001d051549	-	5.5431	3.71223	0.57841	0.0451047	yes	up
Zm00001d051588	-	43.9559	30.7799	0.514067	0.0224784	yes	up
Zm00001d051595	-	76.9668	48.3279	0.671382	0.00634711	yes	up
Zm00001d051628	-	2.87334	1.68986	0.765824	0.0188798	yes	up
Zm00001d051656	-	2.20351	1.19655	0.880921	0.0266251	yes	up
Zm00001d051741	-	7.15714	4.41094	0.698298	0.022046	yes	up
Zm00001d051799	-	29.1315	16.4914	0.820867	0.00153676	yes	up
Zm00001d051800	-	7.16223	4.41222	0.698906	0.0371592	yes	up
Zm00001d051842	-	13.0085	7.90587	0.718453	0.0269451	yes	up
Zm00001d051860	-	33.5709	19.6843	0.770167	0.00153676	yes	up
Zm00001d051872	plasma membrane intrinsic protein1	2.4034	0.441503	2.44458	0.00153676	yes	up
Zm00001d051987	-	7.03863	3.98059	0.822312	0.00555124	yes	up
Zm00001d052041	-	3.79183	1.59086	1.25309	0.00911072	yes	up
Zm00001d052049	-	13.49	7.15698	0.914473	0.00153676	yes	up
Zm00001d052075	-	139.311	98.0341	0.506957	0.0412519	yes	up
Zm00001d052078	-	65.6528	45.7844	0.520001	0.0371592	yes	up
Zm00001d052101	chaperonin10	132.282	80.6397	0.714054	0.00465568	yes	up
Zm00001d052162	-	18.6118	12.6897	0.552557	0.0319866	yes	up
Zm00001d052180	tunicate1	1.75263	0.870286	1.00996	0.0126994	yes	up
Zm00001d052198	-	12.1433	7.04807	0.784857	0.0451047	yes	up
Zm00001d052216	ribosomal protein L29	38.1994	26.2672	0.540286	0.0216169	yes	up
Zm00001d052224	-	335.426	218.118	0.620885	0.0451047	yes	up
Zm00001d052234	-	25.4157	12.3513	1.04106	0.00153676	yes	up
Zm00001d052247	-	13.4202	7.87584	0.768903	0.00373234	yes	up
Zm00001d052269	PIN-formed protein3	4.52451	2.84448	0.669597	0.00911072	yes	up
Zm00001d052310	-	11.6441	7.35723	0.662366	0.0142786	yes	up
Zm00001d052321	-	178.798	124.555	0.521552	0.0426405	yes	up
Zm00001d052436	-	4.05405	1.92721	1.07285	0.0435788	yes	up
Zm00001d052442	PIN-formed protein4	56.0585	34.2479	0.710918	0.00465568	yes	up
Zm00001d052680	GNAT-transcription factor 20	28.6122	18.1857	0.653821	0.0121429	yes	up
Zm00001d052756	-	37.2436	25.9433	0.521633	0.0211601	yes	up
Zm00001d052885	-	110.099	63.3497	0.797392	0.00153676	yes	up
Zm00001d052950	-	26.6863	15.8243	0.753959	0.00153676	yes	up
Zm00001d053175	-	3.1703	1.48228	1.0968	0.0449034	yes	up
Zm00001d053432	Iron-sulfur protein2	4.25497	1.56101	1.44667	0.00153676	yes	up
Zm00001d053433	-	9.68876	5.28707	0.873844	0.0237787	yes	up
Zm00001d053608	-	27.5999	17.9436	0.62119	0.0276735	yes	up
Zm00001d053658	-	8.69554	5.35996	0.698052	0.00465568	yes	up
Zm00001d053663	-	15.8226	10.403	0.604983	0.0447292	yes	up
Zm00001d053754	-	10.4262	4.84113	1.1068	0.00271137	yes	up
Zm00001d053765	vacuolar proton pump3	108.262	70.5698	0.617404	0.0051	yes	up
Zm00001d053800	-	56.5927	36.9495	0.615061	0.00781427	yes	up
Zm00001d053816	-	6.22712	4.20598	0.566121	0.0428462	yes	up
Zm00001d053868	-	9.29082	5.24156	0.825809	0.00781428	yes	up
Zm00001d053887	-	18.2009	11.291	0.688833	0.0266251	yes	up
Zm00001d053901	-	8.72522	5.72378	0.608223	0.00911072	yes	up
Zm00001d053919	-	44.4769	22.8811	0.958903	0.00153676	yes	up
Zm00001d053926	-	30.5547	11.3092	1.4339	0.00153676	yes	up
Zm00001d053939	-	23.1824	15.5164	0.579235	0.0193371	yes	up
Zm00001d053967	bZIP-transcription factor 71	2.60251	1.21353	1.10069	0.00271137	yes	up
Zm00001d053983	-	45.8271	27.0947	0.758192	0.00153676	yes	up
Zm00001d054065	-	78.2448	50.5666	0.62981	0.00710992	yes	up
Zm00001d054074	-	88.7974	48.8075	0.863414	0.00153676	yes	up
Zm00001d000042	-	14.141	20.1485	-0.510795	0.0261612	yes	down
Zm00001d000055	bri1-like receptor kinase2	16.8649	23.368	-0.470505	0.0447292	yes	down
Zm00001d000076	-	2.65266	4.55591	-0.780298	0.00153676	yes	down
Zm00001d000087	-	2.85793	4.64515	-0.700754	0.00271137	yes	down
Zm00001d000117	-	0.410801	1.82424	-2.15079	0.00153676	yes	down
Zm00001d000152	-	2.32617	3.9037	-0.746885	0.00465568	yes	down
Zm00001d000203	-	8.11375	21.0415	-1.3748	0.00153676	yes	down
Zm00001d000255	-	6.67042	10.4309	-0.645018	0.00850975	yes	down
Zm00001d000260	-	179.92	275.667	-0.615573	0.0488092	yes	down
Zm00001d000272	-	56.3071	94.8125	-0.75176	0.00153676	yes	down
Zm00001d000282	-	36.0057	55.9478	-0.635855	0.00271137	yes	down
Zm00001d000357	-	3.27249	4.96324	-0.600896	0.0319866	yes	down
Zm00001d000370	-	10.4022	15.9228	-0.614202	0.0115859	yes	down
Zm00001d000418	Endosperm specific protein1	7.20858	11.3582	-0.655947	0.00972203	yes	down
Zm00001d000557	-	10.7938	23.7746	-1.13922	0.00153676	yes	down
Zm00001d001004	-	0.616886	1.26118	-1.03169	0.0193371	yes	down
Zm00001d001156	-	0.998037	3.09907	-1.63467	0.0276735	yes	down
Zm00001d001521	-	0	1.11092	-1	NA	yes	down
Zm00001d001658	-	0.590763	1.85789	-1.65302	0.0399193	yes	down
Zm00001d001675	-	11.7669	41.455	-1.81681	0.00153676	yes	down
Zm00001d001766	-	27.0057	39.7512	-0.557732	0.0170527	yes	down
Zm00001d001773	-	2.10141	3.07742	-0.550364	0.0499886	yes	down
Zm00001d001845	-	2.92205	5.07688	-0.79696	0.0115859	yes	down
Zm00001d001848	-	23.4212	37.6316	-0.684131	0.0401907	yes	down
Zm00001d001894	-	30.4418	43.0144	-0.498766	0.0362198	yes	down
Zm00001d002119	-	12.5311	22.8268	-0.865219	0.00153676	yes	down
Zm00001d002157	-	1.32898	3.55511	-1.41957	0.00153676	yes	down
Zm00001d002161	-	30.3878	46.7437	-0.621279	0.0415396	yes	down
Zm00001d002181	-	1.75044	2.93567	-0.745972	0.0103594	yes	down
Zm00001d002267	-	22.3618	31.0541	-0.473748	0.0449034	yes	down
Zm00001d002342	-	6.29039	9.32259	-0.567581	0.0146987	yes	down
Zm00001d002410	-	11.7106	29.04	-1.31023	0.00153676	yes	down
Zm00001d002432	-	3.20822	5.51784	-0.78233	0.0103594	yes	down
Zm00001d002553	-	4.79847	7.00085	-0.544955	0.0477588	yes	down
Zm00001d002592	1-aminocyclopropane-1-carboxylate synthase2	0.17102	1.26137	-2.88276	0.00153676	yes	down
Zm00001d002607	-	39.8882	59.0447	-0.565845	0.0126994	yes	down
Zm00001d002618	AP2-EREBP-transcription factor 105	1.33594	4.90067	-1.87512	0.00153676	yes	down
Zm00001d002623	-	3.08324	7.6589	-1.31269	0.00153676	yes	down
Zm00001d002632	-	0.620433	2.29002	-1.88401	0.00153676	yes	down
Zm00001d002641	-	1.98118	3.20192	-0.69258	0.0170527	yes	down
Zm00001d002642	-	17.1793	25.6665	-0.579214	0.0115859	yes	down
Zm00001d002656	-	8.64666	12.1063	-0.485539	0.0343942	yes	down
Zm00001d002684	-	2.55028	5.59079	-1.1324	0.00153676	yes	down
Zm00001d002718	GRAS-transcription factor 31	11.4109	21.196	-0.893373	0.00153676	yes	down
Zm00001d002835	-	1.12147	1.90448	-0.764009	0.0295844	yes	down
Zm00001d002843	MYB-transcription factor 54	2.65603	6.42839	-1.27519	0.00153676	yes	down
Zm00001d002867	AP2-EREBP-transcription factor 154	1.17519	3.98903	-1.76314	0.00153676	yes	down
Zm00001d002870	-	0	1.98748	-1	NA	yes	down
Zm00001d002881	-	1.61118	2.8519	-0.823806	0.0151678	yes	down
Zm00001d002882	-	10.3555	17.683	-0.771965	0.00153676	yes	down
Zm00001d002896	TUB-transcription factor 4	18.4758	26.3122	-0.510093	0.020235	yes	down
Zm00001d002933	-	8.6518	12.9771	-0.584901	0.0151678	yes	down
Zm00001d002968	-	3.7311	6.01968	-0.690084	0.00781428	yes	down
Zm00001d002996	-	3.46994	6.60475	-0.928595	0.00465568	yes	down
Zm00001d003048	-	0.988656	1.89381	-0.937755	0.00153676	yes	down
Zm00001d003101	-	8.59376	12.7108	-0.564697	0.00911072	yes	down
Zm00001d003103	-	9.30585	14.1398	-0.60355	0.0109749	yes	down
Zm00001d003119	-	7.37482	10.2373	-0.473151	0.0465794	yes	down
Zm00001d003129	hydroxycinnamoyltransferase5	4.088	5.76931	-0.497004	0.0266251	yes	down
Zm00001d003228	-	6.31812	9.2841	-0.555267	0.022046	yes	down
Zm00001d003245	-	17.9828	28.419	-0.660235	0.00153676	yes	down
Zm00001d003319	-	1.54333	2.39303	-0.632788	0.0146987	yes	down
Zm00001d003320	Fon2-like cle protein1	0.729169	1.86869	-1.3577	0.0430639	yes	down
Zm00001d003333	-	9.06427	12.7313	-0.490113	0.0335671	yes	down
Zm00001d003396	-	0.727196	1.53854	-1.08114	0.0301856	yes	down
Zm00001d003397	-	0.681472	1.818	-1.41563	0.00555124	yes	down
Zm00001d003427	-	7.30024	14.0505	-0.944609	0.00153676	yes	down
Zm00001d003438	-	9.10794	13.5484	-0.572924	0.0132266	yes	down
Zm00001d003543	-	3.35021	5.19672	-0.633353	0.0319866	yes	down
Zm00001d003592	-	0.750839	1.79064	-1.2539	0.0381561	yes	down
Zm00001d003668	-	1.57599	2.76118	-0.80903	0.0109749	yes	down
Zm00001d003670	-	10.1307	14.1796	-0.485079	0.0362198	yes	down
Zm00001d003765	-	1.38528	3.74677	-1.43547	0.00153676	yes	down
Zm00001d003972	-	0.46824	1.80223	-1.94447	0.00710992	yes	down
Zm00001d003984	-	16.4924	26.465	-0.682287	0.00153676	yes	down
Zm00001d004058	-	30.2335	82.4563	-1.44748	0.00153676	yes	down
Zm00001d004059	-	92.8975	209.877	-1.17583	0.00153676	yes	down
Zm00001d004083	-	0.676124	1.47412	-1.12449	0.0409761	yes	down
Zm00001d004372	ethylene receptor homolog40	9.78986	13.8069	-0.496028	0.0322593	yes	down
Zm00001d004397	-	1.74745	4.49663	-1.36359	0.00781428	yes	down
Zm00001d004639	-	22.403	32.7469	-0.547666	0.0142786	yes	down
Zm00001d004667	-	14.2201	20.3847	-0.519559	0.0449034	yes	down
Zm00001d004768	-	14.6175	24.7072	-0.757234	0.00153676	yes	down
Zm00001d004784	-	15.579	24.181	-0.634278	0.00373234	yes	down
Zm00001d004836	-	20.0952	30.1824	-0.58686	0.00710992	yes	down
Zm00001d004925	DDT-transcription factor 1	6.8135	10.3014	-0.596366	0.00781428	yes	down
Zm00001d004983	-	1.81615	2.90101	-0.675672	0.0317224	yes	down
Zm00001d005047	-	16.0701	25.0664	-0.641375	0.00465568	yes	down
Zm00001d005297	-	12.9075	20.6929	-0.680924	0.00555124	yes	down
Zm00001d005349	-	0.996825	2.4325	-1.28703	0.00153676	yes	down
Zm00001d005350	-	7.46934	11.5389	-0.627449	0.00465568	yes	down
Zm00001d005368	-	2.58569	4.55621	-0.817285	0.0109749	yes	down
Zm00001d005432	-	4.3784	6.53412	-0.577591	0.034559	yes	down
Zm00001d005442	-	8.18847	11.9165	-0.541295	0.0175416	yes	down
Zm00001d005481	-	1.77276	2.82516	-0.672332	0.0447292	yes	down
Zm00001d005554	-	1.58964	2.57814	-0.697624	0.0490907	yes	down
Zm00001d005573	-	23.0919	37.1476	-0.685881	0.00911072	yes	down
Zm00001d005624	-	48.8425	68.9137	-0.496656	0.0362198	yes	down
Zm00001d005650	set domain gene119	2.88654	5.45413	-0.918008	0.00153676	yes	down
Zm00001d005727	-	4.74626	9.02711	-0.927471	0.00153676	yes	down
Zm00001d005750	-	5.54726	9.12401	-0.717892	0.00465568	yes	down
Zm00001d005759	-	8.39311	16.8744	-1.00756	0.00373234	yes	down
Zm00001d005766	-	0.716278	2.8411	-1.98786	0.0249684	yes	down
Zm00001d005776	-	0.596206	1.07238	-0.846929	0.00781428	yes	down
Zm00001d005794	ARID-transcription factor 2	12.1366	16.7575	-0.465435	0.047239	yes	down
Zm00001d005824	-	10.6928	15.5018	-0.535796	0.0249684	yes	down
Zm00001d005865	GeBP-transcription factor 8	8.5364	12.3924	-0.537755	0.0335671	yes	down
Zm00001d005885	-	1.71681	3.48655	-1.02207	0.00911072	yes	down
Zm00001d005959	empty pericarp6	3.81769	7.37762	-0.950456	0.00153676	yes	down
Zm00001d006031	-	8.95136	14.9369	-0.738704	0.00465568	yes	down
Zm00001d006033	-	7.00454	11.5329	-0.7194	0.0103594	yes	down
Zm00001d006041	-	11.6183	21.5678	-0.892477	0.00153676	yes	down
Zm00001d006066	-	1.76815	3.09069	-0.80569	0.0109749	yes	down
Zm00001d006130	-	3.77974	5.92131	-0.64763	0.00972203	yes	down
Zm00001d006169	DRE-binding protein3	0.747724	3.55717	-2.25015	0.00153676	yes	down
Zm00001d006181	-	14.2379	20.1447	-0.500662	0.0309423	yes	down
Zm00001d006244	-	12.1297	20.8532	-0.781723	0.00153676	yes	down
Zm00001d006255	-	5.89134	8.72465	-0.566502	0.0319866	yes	down
Zm00001d006330	-	7.52358	23.5488	-1.64616	0.00153676	yes	down
Zm00001d006331	-	1.47135	2.89682	-0.97733	0.00972203	yes	down
Zm00001d006428	PHD-transcription factor 31	8.40788	13.3565	-0.667731	0.00555124	yes	down
Zm00001d006454	-	11.3339	17.4923	-0.626071	0.00710992	yes	down
Zm00001d006478	-	2.08543	3.49974	-0.746901	0.0146987	yes	down
Zm00001d006568	-	11.8219	18.228	-0.62469	0.0233336	yes	down
Zm00001d006574	-	4.86551	7.73323	-0.668479	0.0261612	yes	down
Zm00001d006601	-	19.38	26.7262	-0.463685	0.0435788	yes	down
Zm00001d006619	C3H-transcription factor 315	21.3637	29.6242	-0.471615	0.0423329	yes	down
Zm00001d006621	-	15.8932	22.552	-0.504839	0.0257729	yes	down
Zm00001d006659	-	1.62594	3.47027	-1.09377	0.00972203	yes	down
Zm00001d006721	GRAS-transcription factor 85	2.19154	3.48718	-0.670116	0.0485867	yes	down
Zm00001d006726	-	3.1115	4.921	-0.661343	0.0295844	yes	down
Zm00001d006759	-	9.47381	19.009	-1.00467	0.00153676	yes	down
Zm00001d006822	-	18.2733	26.8144	-0.553274	0.0121429	yes	down
Zm00001d006856	-	22.0052	30.7723	-0.483791	0.0362198	yes	down
Zm00001d006941	-	3.09978	4.80893	-0.633549	0.0343942	yes	down
Zm00001d007125	-	2.83818	4.74817	-0.742405	0.0170527	yes	down
Zm00001d007129	-	2.25348	3.60731	-0.678765	0.0393692	yes	down
Zm00001d007155	-	4.54718	7.0777	-0.63831	0.00710992	yes	down
Zm00001d007173	ABI3-VP1-transcription factor 39	5.47772	8.10185	-0.564675	0.0132266	yes	down
Zm00001d007190	-	4.61233	7.3527	-0.67278	0.0142786	yes	down
Zm00001d007216	-	3.78695	7.1203	-0.910902	0.00153676	yes	down
Zm00001d007226	-	4.79394	7.35177	-0.616881	0.00972203	yes	down
Zm00001d007241	-	4.7251	6.47451	-0.454427	0.0498352	yes	down
Zm00001d007254	-	10.0633	14.8757	-0.563863	0.0132266	yes	down
Zm00001d007388	-	13.2669	20.7598	-0.645966	0.00710992	yes	down
Zm00001d007518	-	4.6463	8.36095	-0.847586	0.00153676	yes	down
Zm00001d007550	-	1.46006	2.96039	-1.01976	0.0368354	yes	down
Zm00001d007596	-	5.1803	8.1137	-0.647326	0.0242071	yes	down
Zm00001d007605	-	4.52143	6.54789	-0.534251	0.0428462	yes	down
Zm00001d007719	-	11.6979	20.0575	-0.77789	0.00271137	yes	down
Zm00001d007764	-	9.49306	15.1251	-0.672002	0.00153676	yes	down
Zm00001d007789	-	4.10449	5.90079	-0.523706	0.0393692	yes	down
Zm00001d007799	-	3.10107	5.61303	-0.856014	0.00153676	yes	down
Zm00001d007838	pentatricopeptide repeat-containing protein103	3.82038	7.08258	-0.890559	0.00153676	yes	down
Zm00001d007868	TCP-transcription factor 43	4.16302	6.62125	-0.669474	0.0224784	yes	down
Zm00001d007900	-	18.8883	26.2454	-0.474569	0.0399193	yes	down
Zm00001d008136	-	0	1.46043	-1	NA	yes	down
Zm00001d008171	-	11.8772	16.824	-0.502334	0.0273529	yes	down
Zm00001d008296	-	0.504482	2.2444	-2.15345	0.00153676	yes	down
Zm00001d008412	-	11.4331	17.1827	-0.587736	0.00634711	yes	down
Zm00001d008413	-	16.2639	24.5025	-0.591257	0.00850975	yes	down
Zm00001d008565	-	6.88296	10.0367	-0.544185	0.0146987	yes	down
Zm00001d008591	-	32.2595	47.3702	-0.554253	0.0295844	yes	down
Zm00001d008632	-	2.35429	3.93142	-0.739757	0.0399193	yes	down
Zm00001d008648	-	6.39553	10.7602	-0.750568	0.00153676	yes	down
Zm00001d008649	-	0.704015	1.39942	-0.991154	0.0349411	yes	down
Zm00001d008654	-	8.59052	12.4686	-0.537487	0.0483173	yes	down
Zm00001d008722	CLAVATA3/ESR-related26	5.38661	12.0154	-1.15744	0.0126994	yes	down
Zm00001d008733	-	4.75588	6.86083	-0.528672	0.0166235	yes	down
Zm00001d008756	-	11.3623	16.5635	-0.543744	0.0340961	yes	down
Zm00001d008779	-	7.13298	16.5795	-1.21682	0.00153676	yes	down
Zm00001d008799	-	2.00346	6.46154	-1.68938	0.00153676	yes	down
Zm00001d008891	-	2.25148	3.59048	-0.673304	0.0188798	yes	down
Zm00001d008930	-	4.13618	6.59905	-0.67396	0.0480613	yes	down
Zm00001d008966	-	5.87562	9.19026	-0.645366	0.00271137	yes	down
Zm00001d009021	-	4.8276	7.47627	-0.631014	0.0115859	yes	down
Zm00001d009029	-	14.6243	25.0026	-0.773712	0.00153676	yes	down
Zm00001d009160	-	9.34115	17.7429	-0.92557	0.00153676	yes	down
Zm00001d009226	-	27.2775	41.8074	-0.616044	0.0109749	yes	down
Zm00001d009243	Multidrug resistance associated protein6	7.14647	10.1244	-0.502534	0.0245965	yes	down
Zm00001d009309	-	170.492	274.682	-0.688062	0.0103594	yes	down
Zm00001d009449	-	3.90994	6.46191	-0.724813	0.0142786	yes	down
Zm00001d009465	-	5.49752	8.75758	-0.67175	0.0132266	yes	down
Zm00001d009542	-	11.2879	16.1817	-0.519586	0.0211601	yes	down
Zm00001d009555	-	8.26085	11.8568	-0.521352	0.0228615	yes	down
Zm00001d009617	-	9.01208	12.3063	-0.449463	0.0475297	yes	down
Zm00001d009673	-	5.07719	8.21687	-0.694557	0.0245965	yes	down
Zm00001d009676	-	3.91339	6.02849	-0.623378	0.00781428	yes	down
Zm00001d009677	-	4.26382	6.48042	-0.603939	0.0224784	yes	down
Zm00001d009733	-	4.25644	6.71008	-0.656682	0.00850975	yes	down
Zm00001d009743	-	49.4149	69.9668	-0.501725	0.0447292	yes	down
Zm00001d009750	-	9.61508	14.4453	-0.587225	0.0121429	yes	down
Zm00001d009751	-	12.1696	17.7114	-0.541404	0.0166235	yes	down
Zm00001d009753	-	18.7311	32.6274	-0.800652	0.00153676	yes	down
Zm00001d009873	-	10.5847	14.4724	-0.451323	0.0488092	yes	down
Zm00001d009886	-	16.1664	24.124	-0.577466	0.0475297	yes	down
Zm00001d009952	-	5.9401	9.75008	-0.714926	0.00911072	yes	down
Zm00001d009960	-	14.7063	20.2088	-0.458548	0.0449034	yes	down
Zm00001d009985	-	16.6097	43.0819	-1.37505	0.00153676	yes	down
Zm00001d010048	AP2-EREBP-transcription factor 22	16.3036	26.6116	-0.70686	0.00153676	yes	down
Zm00001d010060	Homeobox-transcription factor 123	7.69667	10.9924	-0.514194	0.0375209	yes	down
Zm00001d010284	-	0.92427	2.20709	-1.25576	0.0146987	yes	down
Zm00001d010385	-	1.32056	2.46629	-0.901189	0.0253566	yes	down
Zm00001d010490	-	3.46475	5.53988	-0.677106	0.00153676	yes	down
Zm00001d010527	-	30.7112	45.5133	-0.567525	0.00911072	yes	down
Zm00001d010550	-	9.79426	24.2842	-1.31001	0.00153676	yes	down
Zm00001d010558	-	1.36633	2.24083	-0.713729	0.00373234	yes	down
Zm00001d010603	-	65.7625	91.8296	-0.481693	0.0386989	yes	down
Zm00001d010635	-	3.13751	5.74097	-0.871673	0.00850975	yes	down
Zm00001d010654	-	32.6692	48.545	-0.57139	0.0115859	yes	down
Zm00001d010675	-	10.5563	15.3786	-0.542827	0.0179737	yes	down
Zm00001d010684	-	2.5491	4.66136	-0.870761	0.00634711	yes	down
Zm00001d010705	-	15.1126	20.8606	-0.465033	0.0477588	yes	down
Zm00001d010727	-	17.351	24.0855	-0.473147	0.0428462	yes	down
Zm00001d010813	-	14.7229	22.2118	-0.593265	0.00373234	yes	down
Zm00001d010877	-	2.84748	4.12756	-0.535607	0.0233336	yes	down
Zm00001d010882	-	1.41103	2.66614	-0.918009	0.0242071	yes	down
Zm00001d010894	-	1.86433	2.71269	-0.541062	0.0465794	yes	down
Zm00001d010902	-	11.0985	23.2913	-1.06943	0.00153676	yes	down
Zm00001d010907	MYB-transcription factor 30	1.45106	2.63968	-0.863256	0.0417826	yes	down
Zm00001d010936	-	1.14971	2.14595	-0.900347	0.0242071	yes	down
Zm00001d010942	-	3.26674	4.96181	-0.603017	0.0309423	yes	down
Zm00001d010972	-	1.63003	2.60094	-0.674136	0.0206962	yes	down
Zm00001d010997	-	11.556	17.2027	-0.573992	0.00911072	yes	down
Zm00001d011013	calcium pump1	10.2137	16.973	-0.732733	0.00153676	yes	down
Zm00001d011019	-	0	1.98578	-1	NA	yes	down
Zm00001d011076	-	12.6816	21.6825	-0.773798	0.00153676	yes	down
Zm00001d011080	subtilisin-chymotrypsin inhibitor homolog1	19.2449	55.0323	-1.5158	0.00153676	yes	down
Zm00001d011143	-	1.27468	2.63953	-1.05014	0.0170527	yes	down
Zm00001d011223	-	16.9086	25.0702	-0.568218	0.0166235	yes	down
Zm00001d011272	-	5.38584	8.23145	-0.611973	0.00850975	yes	down
Zm00001d011276	-	2.93561	5.21482	-0.828959	0.00373234	yes	down
Zm00001d011427	-	11.5755	18.9307	-0.709649	0.00465568	yes	down
Zm00001d011476	-	1.8585	3.10911	-0.742361	0.0313403	yes	down
Zm00001d011499	AP2-EREBP-transcription factor 80	1.6631	3.54532	-1.09204	0.0109749	yes	down
Zm00001d011540	-	0	1.17105	-1	NA	yes	down
Zm00001d011559	empty pericarp16	2.19237	3.57333	-0.704778	0.0423329	yes	down
Zm00001d011560	Homeobox-transcription factor 113	19.3362	30.4129	-0.653376	0.0368354	yes	down
Zm00001d011562	-	0.578632	1.07846	-0.89826	0.0403618	yes	down
Zm00001d011571	Trihelix-transcription factor 14	6.80232	11.2535	-0.726278	0.0109749	yes	down
Zm00001d011610	-	2.75205	4.05588	-0.559507	0.0137901	yes	down
Zm00001d011649	-	6.92523	10.5254	-0.603936	0.0175416	yes	down
Zm00001d011692	MYB-related-transcription factor 75	16.476	22.6449	-0.45882	0.0498352	yes	down
Zm00001d011716	-	8.80201	12.451	-0.500359	0.0319866	yes	down
Zm00001d011721	brassinosteroid insensitive1a	33.404	48.94	-0.550993	0.04067	yes	down
Zm00001d011764	yucca8	1.11662	2.19021	-0.971928	0.00373234	yes	down
Zm00001d011776	-	3.02222	4.92354	-0.704086	0.00153676	yes	down
Zm00001d011823	-	2.37142	4.58435	-0.950965	0.00153676	yes	down
Zm00001d011834	-	11.5974	17.8464	-0.621839	0.00271137	yes	down
Zm00001d011843	lateral root primordia1	29.212	50.0049	-0.775506	0.00153676	yes	down
Zm00001d011942	-	0.473489	1.04692	-1.14475	0.00972203	yes	down
Zm00001d011972	Zm00001d011972	6.95952	10.2593	-0.55987	0.0142786	yes	down
Zm00001d011991	-	2.21004	5.73669	-1.37615	0.00153676	yes	down
Zm00001d012119	JUMONJI-transcription factor 11	4.47912	6.61108	-0.56167	0.0166235	yes	down
Zm00001d012178	-	6.53595	9.94854	-0.606088	0.020235	yes	down
Zm00001d012219	-	5.67871	9.56561	-0.752294	0.00634711	yes	down
Zm00001d012224	-	19.8521	35.7164	-0.847294	0.00153676	yes	down
Zm00001d012247	-	18.1706	25.4871	-0.488165	0.0331812	yes	down
Zm00001d012302	-	1.50303	3.96252	-1.39854	0.00153676	yes	down
Zm00001d012314	-	11.2985	16.3974	-0.537336	0.0393692	yes	down
Zm00001d012325	-	3.27202	6.3542	-0.957527	0.00153676	yes	down
Zm00001d012353	RPS17	21.8072	33.4778	-0.618399	0.0403618	yes	down
Zm00001d012396	-	6.25131	8.83662	-0.499336	0.043351	yes	down
Zm00001d012415	-	28.1489	58.7202	-1.06078	0.00153676	yes	down
Zm00001d012522	-	6.06208	10.1921	-0.749571	0.00465568	yes	down
Zm00001d012553	octopine synthase binding factor4	1.03278	1.85621	-0.84583	0.043351	yes	down
Zm00001d012576	-	6.23081	14.2313	-1.19158	0.00153676	yes	down
Zm00001d012591	-	12.9603	18.8606	-0.541276	0.0161897	yes	down
Zm00001d012612	-	3.77693	5.55473	-0.556504	0.0428462	yes	down
Zm00001d012614	-	0.920319	1.59636	-0.794577	0.0253566	yes	down
Zm00001d012623	-	2.069	4.23558	-1.03362	0.0249684	yes	down
Zm00001d012648	-	0.464128	1.41553	-1.60874	0.00710992	yes	down
Zm00001d012748	trehalose-6-phosphate synthase15	19.78	31.4676	-0.669826	0.00271137	yes	down
Zm00001d012755	-	17.3729	28.4898	-0.713606	0.00781428	yes	down
Zm00001d012882	-	9.52127	13.4729	-0.50083	0.0381561	yes	down
Zm00001d012935	-	28.3835	42.7394	-0.590512	0.0132266	yes	down
Zm00001d012968	-	2.65123	6.46575	-1.28616	0.00911072	yes	down
Zm00001d013057	-	1.02054	2.14905	-1.07437	0.0188798	yes	down
Zm00001d013081	-	2.99517	4.71341	-0.654131	0.0261612	yes	down
Zm00001d013097	-	11.5775	19.3337	-0.739787	0.00153676	yes	down
Zm00001d013108	-	20.2965	28.5886	-0.494208	0.0368354	yes	down
Zm00001d013185	-	6.17419	9.66825	-0.647005	0.0115859	yes	down
Zm00001d013192	-	10.4031	14.4788	-0.476927	0.0384015	yes	down
Zm00001d013208	-	0.680328	1.80486	-1.40759	0.0435788	yes	down
Zm00001d013220	-	10.8119	15.7118	-0.539232	0.0273529	yes	down
Zm00001d013238	origin recognition complex5	2.80075	4.46914	-0.674185	0.0166235	yes	down
Zm00001d013251	-	6.26605	8.79169	-0.488584	0.0378398	yes	down
Zm00001d013342	FHA-transcription factor 12	1.8501	3.74775	-1.01842	0.00271137	yes	down
Zm00001d013362	asg73	16.2348	23.1029	-0.508983	0.0366024	yes	down
Zm00001d013369	-	2.53596	4.08329	-0.687197	0.0206962	yes	down
Zm00001d013370	bHLH-transcription factor 18	0.622329	1.15287	-0.889483	0.0423329	yes	down
Zm00001d013397	-	15.7895	22.3519	-0.501433	0.0386989	yes	down
Zm00001d013405	-	19.1929	27.1582	-0.500812	0.0465794	yes	down
Zm00001d013415	-	37.1393	66.5569	-0.841641	0.00555124	yes	down
Zm00001d013417	-	9.78457	14.7928	-0.596316	0.00634711	yes	down
Zm00001d013497	C3H-transcription factor 327	12.1286	21.0231	-0.793559	0.00153676	yes	down
Zm00001d013521	-	6.53133	9.4806	-0.537603	0.0156467	yes	down
Zm00001d013627	-	7.7206	11.96	-0.631437	0.00271137	yes	down
Zm00001d013638	-	1.98493	5.29317	-1.41505	0.00153676	yes	down
Zm00001d013645	-	8.23287	12.5441	-0.607545	0.0463287	yes	down
Zm00001d013744	-	1.12843	2.58512	-1.19591	0.00271137	yes	down
Zm00001d013747	-	10.1768	15.2581	-0.584289	0.00972203	yes	down
Zm00001d013782	-	1.17209	2.00943	-0.777701	0.0109749	yes	down
Zm00001d013797	-	2.62479	3.8263	-0.54375	0.0493404	yes	down
Zm00001d013831	-	2.1845	3.38854	-0.633363	0.0299612	yes	down
Zm00001d013941	-	6.95352	10.6974	-0.621443	0.00781428	yes	down
Zm00001d013947	-	6.86318	19.3935	-1.49862	0.00153676	yes	down
Zm00001d013992	-	2.3009	4.2003	-0.868295	0.00781428	yes	down
Zm00001d014026	-	2.55116	4.12262	-0.692409	0.0146987	yes	down
Zm00001d014035	-	1.57054	2.82173	-0.84532	0.00634711	yes	down
Zm00001d014058	-	34.2382	51.5744	-0.591049	0.0288186	yes	down
Zm00001d014063	-	1.1991	1.97043	-0.716555	0.0179737	yes	down
Zm00001d014133	-	1.17537	3.03181	-1.36706	0.00911072	yes	down
Zm00001d014135	-	2.08591	3.16881	-0.60326	0.0428462	yes	down
Zm00001d014166	-	0.447774	1.2064	-1.42987	0.00153676	yes	down
Zm00001d014203	CruP paralog1	9.11789	13.9092	-0.609268	0.0103594	yes	down
Zm00001d014207	-	5.42334	7.89153	-0.541124	0.0151678	yes	down
Zm00001d014294	-	12.6472	18.1665	-0.522462	0.0488092	yes	down
Zm00001d014314	-	1.93982	3.85484	-0.99075	0.00153676	yes	down
Zm00001d014316	-	7.41551	10.6202	-0.518199	0.0322593	yes	down
Zm00001d014344	-	16.7231	24.0475	-0.524046	0.0445095	yes	down
Zm00001d014358	-	3.6458	5.59459	-0.617794	0.0170527	yes	down
Zm00001d014412	-	8.52784	18.8243	-1.14235	0.00153676	yes	down
Zm00001d014422	JUMONJI-transcription factor 16	5.57821	9.34322	-0.744119	0.00153676	yes	down
Zm00001d014459	-	31.9479	44.1171	-0.465618	0.0445095	yes	down
Zm00001d014471	-	3.22938	4.85704	-0.588819	0.0399193	yes	down
Zm00001d014493	-	4.30123	9.44725	-1.13515	0.0423329	yes	down
Zm00001d014530	-	0.530962	1.27849	-1.26776	0.0211601	yes	down
Zm00001d014588	-	19.1653	36.0378	-0.911012	0.00153676	yes	down
Zm00001d014594	-	18.1276	24.7365	-0.448456	0.0499886	yes	down
Zm00001d014608	-	1.13436	2.34456	-1.04744	0.00850975	yes	down
Zm00001d014625	-	7.00943	11.3438	-0.694538	0.00373234	yes	down
Zm00001d014641	-	5.60795	8.15847	-0.540825	0.0237787	yes	down
Zm00001d014642	-	8.09108	14.0615	-0.797345	0.00153676	yes	down
Zm00001d014652	-	3.37547	4.84748	-0.522147	0.0465794	yes	down
Zm00001d014687	-	1.4319	2.15339	-0.588677	0.0396316	yes	down
Zm00001d014690	ARF-transcription factor 35	8.17884	12.5035	-0.612361	0.00850975	yes	down
Zm00001d014783	-	4.55519	7.20827	-0.662141	0.0175416	yes	down
Zm00001d014804	-	0.323802	1.10267	-1.76781	0.00153676	yes	down
Zm00001d014909	-	13.7987	20.4978	-0.570937	0.0188798	yes	down
Zm00001d014915	-	1.70944	2.71736	-0.668679	0.0156467	yes	down
Zm00001d014966	-	20.6434	29.898	-0.53437	0.0126994	yes	down
Zm00001d014993	Binding protein homolog1	18.8638	31.9432	-0.759889	0.0242071	yes	down
Zm00001d015007	-	4.93687	7.08515	-0.5212	0.034559	yes	down
Zm00001d015100	-	4.53311	6.89451	-0.604947	0.0269451	yes	down
Zm00001d015114	-	8.44107	15.4083	-0.868214	0.00153676	yes	down
Zm00001d015131	-	6.49922	10.7398	-0.724623	0.00153676	yes	down
Zm00001d015153	bZIP-transcription factor 60	31.3631	43.9325	-0.486224	0.047239	yes	down
Zm00001d015213	-	13.1255	26.2979	-1.00257	0.00153676	yes	down
Zm00001d015272	-	9.53456	14.0042	-0.55462	0.034559	yes	down
Zm00001d015325	-	6.22445	12.2744	-0.979631	0.00153676	yes	down
Zm00001d015354	-	12.665	21.3454	-0.75308	0.0295844	yes	down
Zm00001d015361	-	13.1604	19.2229	-0.546621	0.0184318	yes	down
Zm00001d015482	-	13.1872	23.8048	-0.852111	0.0151678	yes	down
Zm00001d015536	-	0.810308	1.59047	-0.97291	0.0463287	yes	down
Zm00001d015614	MYB-transcription factor 50	60.6797	94.8373	-0.644241	0.00373234	yes	down
Zm00001d015889	-	21.6344	30.7877	-0.509022	0.0313403	yes	down
Zm00001d015934	-	7.64983	12.6322	-0.723611	0.00153676	yes	down
Zm00001d015940	-	4.33665	8.27461	-0.93211	0.0499886	yes	down
Zm00001d015955	-	12.835	18.0827	-0.49453	0.0340961	yes	down
Zm00001d015999	-	1.59043	2.63359	-0.727614	0.0170527	yes	down
Zm00001d016070	Phosphate regulatory homolog1	9.86379	13.7299	-0.477107	0.0428462	yes	down
Zm00001d016075	-	9.63429	14.5292	-0.592702	0.0126994	yes	down
Zm00001d016131	-	16.2305	23.4291	-0.529595	0.0426405	yes	down
Zm00001d016157	-	10.6996	17.3673	-0.698824	0.00634711	yes	down
Zm00001d016181	-	6.82692	10.3204	-0.596197	0.00710992	yes	down
Zm00001d016225	-	4.99117	7.52965	-0.593203	0.0211601	yes	down
Zm00001d016255	HSF-transcription factor 18	1.87135	3.6657	-0.970011	0.00373234	yes	down
Zm00001d016349	-	6.01202	11.063	-0.879823	0.00271137	yes	down
Zm00001d016438	-	16.7073	25.0319	-0.583291	0.00634711	yes	down
Zm00001d016461	-	2.03187	3.29667	-0.698201	0.0109749	yes	down
Zm00001d016516	-	10.432	16.6226	-0.67213	0.00153676	yes	down
Zm00001d016675	-	10.546	16.0428	-0.605226	0.0137901	yes	down
Zm00001d016719	-	8.79271	21.5267	-1.29175	0.00153676	yes	down
Zm00001d016804	-	10.921	16.7743	-0.619149	0.0103594	yes	down
Zm00001d016805	-	1.1744	2.03623	-0.793982	0.0317224	yes	down
Zm00001d016828	-	21.1578	29.6451	-0.486601	0.0386989	yes	down
Zm00001d016837	-	7.31683	10.5487	-0.527773	0.032946	yes	down
Zm00001d016884	-	2.01634	4.01661	-0.994243	0.00634711	yes	down
Zm00001d016911	C2H2-transcription factor 23	7.61359	11.6566	-0.614501	0.00710992	yes	down
Zm00001d017085	-	17.8636	27.2435	-0.608894	0.00153676	yes	down
Zm00001d017113	-	7.49189	12.2554	-0.710011	0.00271137	yes	down
Zm00001d017126	-	19.0013	26.9308	-0.503164	0.032946	yes	down
Zm00001d017128	-	13.5179	19.5922	-0.53541	0.0378398	yes	down
Zm00001d017164	FAR1-like-transcription factor 8	4.46868	6.54068	-0.54959	0.0206962	yes	down
Zm00001d017228	-	0	1.73925	-1	NA	yes	down
Zm00001d017317	-	17.2396	24.4021	-0.501282	0.0245965	yes	down
Zm00001d017457	-	7.48957	10.7384	-0.519827	0.0415396	yes	down
Zm00001d017492	-	13.8086	20.5345	-0.572489	0.00634711	yes	down
Zm00001d017514	-	2.99032	4.2706	-0.514139	0.0362198	yes	down
Zm00001d017566	-	19.8854	27.5588	-0.470804	0.0463287	yes	down
Zm00001d017592	AP2-EREBP-transcription factor 16	0.506073	3.1955	-2.65862	0.00710992	yes	down
Zm00001d017616	pale aleurone color1	9.2367	14.2054	-0.620987	0.00911072	yes	down
Zm00001d017641	-	3.05368	4.88943	-0.679119	0.00373234	yes	down
Zm00001d017660	-	7.82512	11.7612	-0.587847	0.0188798	yes	down
Zm00001d017699	-	19.1524	26.4727	-0.466976	0.0439194	yes	down
Zm00001d017718	-	12.5103	17.7136	-0.501744	0.0280835	yes	down
Zm00001d017768	-	6.41778	10.6873	-0.735746	0.00271137	yes	down
Zm00001d017773	TUB-transcription factor 9	15.0103	20.9473	-0.480811	0.0412519	yes	down
Zm00001d017865	-	1.79912	2.71375	-0.592994	0.0322593	yes	down
Zm00001d017867	-	0.705089	1.40957	-0.999379	0.0175416	yes	down
Zm00001d017868	-	1.91254	2.92625	-0.613561	0.0249684	yes	down
Zm00001d017889	-	3.3587	5.3603	-0.67441	0.0309423	yes	down
Zm00001d017916	-	7.44339	12.0111	-0.690333	0.0269451	yes	down
Zm00001d017961	-	15.6504	22.8137	-0.543695	0.0211601	yes	down
Zm00001d017967	-	5.21382	7.71651	-0.565609	0.0142786	yes	down
Zm00001d017983	-	3.32376	7.86931	-1.24342	0.00153676	yes	down
Zm00001d018025	-	5.7214	9.16195	-0.679286	0.00153676	yes	down
Zm00001d018033	-	2.80597	3.99704	-0.510433	0.0499886	yes	down
Zm00001d018047	-	20.5471	29.8856	-0.540514	0.0499886	yes	down
Zm00001d018102	-	4.35146	6.68948	-0.620395	0.00781428	yes	down
Zm00001d018106	-	3.96138	6.65047	-0.747454	0.0126994	yes	down
Zm00001d018107	-	103.805	205.091	-0.982382	0.00153676	yes	down
Zm00001d018117	-	1.54633	4.59573	-1.57145	0.00555124	yes	down
Zm00001d018155	-	0.623251	1.36788	-1.13406	0.00555124	yes	down
Zm00001d018201	-	38.2806	56.8313	-0.570072	0.0179737	yes	down
Zm00001d018326	-	16.1115	39.0573	-1.2775	0.00153676	yes	down
Zm00001d018334	-	10.2108	17.5536	-0.781675	0.00153676	yes	down
Zm00001d018350	-	54.6188	99.0557	-0.858843	0.00153676	yes	down
Zm00001d018365	-	12.9367	19.924	-0.623033	0.0103594	yes	down
Zm00001d018388	-	42.8153	71.93	-0.748465	0.00153676	yes	down
Zm00001d018389	-	47.0613	67.8831	-0.52851	0.0401907	yes	down
Zm00001d018428	-	5.80678	8.85577	-0.608879	0.00271137	yes	down
Zm00001d018447	-	26.1167	42.1281	-0.68981	0.00153676	yes	down
Zm00001d018528	-	1.958	2.99903	-0.615116	0.0375209	yes	down
Zm00001d018555	-	14.5767	21.6764	-0.572466	0.0295844	yes	down
Zm00001d018635	-	5.19522	8.36097	-0.686486	0.00153676	yes	down
Zm00001d018687	-	0.611466	1.10826	-0.857949	0.0121429	yes	down
Zm00001d018696	-	17.4918	26.3659	-0.591996	0.0109749	yes	down
Zm00001d018730	-	13.2484	18.6362	-0.492289	0.0375209	yes	down
Zm00001d018731	AP2-EREBP-transcription factor 114	10.357	14.3914	-0.474601	0.0340961	yes	down
Zm00001d018770	-	27.5146	45.9802	-0.740814	0.0151678	yes	down
Zm00001d018807	-	13.1766	18.7239	-0.50691	0.0299612	yes	down
Zm00001d018819	nine-cis-epoxycarotenoid dioxygenase5	0.488333	2.39397	-2.29347	5e-05	yes	down
Zm00001d018857	-	14.8766	28.6051	-0.943226	0.00153676	yes	down
Zm00001d018862	-	4.70949	7.71636	-0.71235	0.00465568	yes	down
Zm00001d018912	PHD-transcription factor 19	4.45037	7.14282	-0.682568	0.00153676	yes	down
Zm00001d018963	-	2.32268	3.61559	-0.638443	0.0409761	yes	down
Zm00001d019041	-	15.1915	31.2008	-1.03831	0.00153676	yes	down
Zm00001d019240	-	3.33869	5.37652	-0.687393	0.0103594	yes	down
Zm00001d019310	-	0.96581	2.51936	-1.38325	0.0362198	yes	down
Zm00001d019354	-	4.47905	6.4334	-0.522387	0.0211601	yes	down
Zm00001d019356	-	2.88243	5.25457	-0.866287	0.00153676	yes	down
Zm00001d019387	-	4.74867	7.51518	-0.662286	0.00153676	yes	down
Zm00001d019420	-	0.585204	1.18471	-1.01753	0.0331812	yes	down
Zm00001d019461	-	8.5246	11.7884	-0.467659	0.0493404	yes	down
Zm00001d019505	-	6.61505	11.3279	-0.77605	0.00271137	yes	down
Zm00001d019522	-	7.41823	11.345	-0.612915	0.00781428	yes	down
Zm00001d019525	-	8.01789	11.8102	-0.558745	0.0257729	yes	down
Zm00001d019526	-	0.552523	1.71815	-1.63675	0.0137901	yes	down
Zm00001d019579	-	5.90845	9.49837	-0.6849	0.0166235	yes	down
Zm00001d019641	-	7.22806	10.7502	-0.572678	0.0142786	yes	down
Zm00001d019701	-	2.08682	3.45715	-0.728276	0.00911072	yes	down
Zm00001d019724	-	0.611849	1.15922	-0.921905	0.0261612	yes	down
Zm00001d019764	-	4.03404	7.24595	-0.844949	0.00271137	yes	down
Zm00001d019856	-	6.94051	9.75404	-0.490957	0.034559	yes	down
Zm00001d019989	-	11.9917	19.9875	-0.737065	0.00153676	yes	down
Zm00001d020042	-	34.7207	54.6217	-0.653679	0.00153676	yes	down
Zm00001d020062	-	1.65463	2.93042	-0.824602	0.0156467	yes	down
Zm00001d020100	protein phosphatase homolog6	9.143	20.1318	-1.13874	0.00153676	yes	down
Zm00001d020103	-	2.1848	3.24583	-0.57109	0.0269451	yes	down
Zm00001d020140	-	3.88738	7.61112	-0.969312	0.00153676	yes	down
Zm00001d020147	-	18.5217	29.7432	-0.683347	0.00153676	yes	down
Zm00001d020230	-	3.81461	5.63119	-0.561904	0.0161897	yes	down
Zm00001d020267	AP2-EREBP-transcription factor 109	89.2732	164.362	-0.880578	0.00153676	yes	down
Zm00001d020303	-	15.3199	21.8627	-0.51306	0.0305906	yes	down
Zm00001d020411	-	3.74278	6.50531	-0.797509	0.00634711	yes	down
Zm00001d020500	-	0.903339	1.67402	-0.889973	0.0368354	yes	down
Zm00001d020543	-	13.1149	18.8156	-0.520723	0.0322593	yes	down
Zm00001d020552	-	3.06312	5.50383	-0.845434	0.00781428	yes	down
Zm00001d020594	-	1.05276	2.27367	-1.11084	0.00153676	yes	down
Zm00001d020602	-	3.23235	4.64473	-0.523013	0.0188798	yes	down
Zm00001d020627	-	3.97127	5.76756	-0.53836	0.0319866	yes	down
Zm00001d020664	-	10.3885	15.4437	-0.572037	0.0170527	yes	down
Zm00001d020665	-	0.30347	1.22839	-2.01714	0.0483173	yes	down
Zm00001d020694	-	5.06218	7.45323	-0.558108	0.0368354	yes	down
Zm00001d020762	GRMZM2G145152	9.02024	13.663	-0.599041	0.0103594	yes	down
Zm00001d020768	-	2.35423	5.17686	-1.13682	0.00271137	yes	down
Zm00001d020864	-	1.04843	2.18146	-1.05706	0.00710992	yes	down
Zm00001d020881	WRKY-transcription factor 52	2.09822	3.1905	-0.604613	0.0454493	yes	down
Zm00001d020909	-	2.71173	4.67097	-0.784506	0.0301856	yes	down
Zm00001d020913	-	6.11339	8.9583	-0.551252	0.0261612	yes	down
Zm00001d020923	-	5.14496	8.14842	-0.66336	0.00710992	yes	down
Zm00001d020962	-	0.516739	1.17076	-1.17993	0.00555124	yes	down
Zm00001d021015	-	3.42527	5.03882	-0.55687	0.0362198	yes	down
Zm00001d021202	-	3.93703	6.24987	-0.666719	0.0184318	yes	down
Zm00001d021205	AP2-EREBP-transcription factor 36	1.39323	5.38527	-1.95058	0.00153676	yes	down
Zm00001d021232	-	3.40585	4.95105	-0.539721	0.0451047	yes	down
Zm00001d021236	outer cell layer3	12.2672	17.8096	-0.537845	0.0179737	yes	down
Zm00001d021241	-	1.37397	2.08005	-0.598267	0.0359806	yes	down
Zm00001d021303	-	3.978	8.11539	-1.02862	0.00153676	yes	down
Zm00001d021316	-	1.12099	2.84166	-1.34196	0.0401907	yes	down
Zm00001d021393	-	4.95757	8.75172	-0.819933	0.00153676	yes	down
Zm00001d021411	-	1.54641	2.6077	-0.753854	0.0132266	yes	down
Zm00001d021513	mTERF-domain protein26	6.37401	9.34971	-0.55272	0.0301856	yes	down
Zm00001d021541	PHD-transcription factor 26	12.1753	18.3704	-0.593419	0.0273529	yes	down
Zm00001d021694	-	0.400708	1.19249	-1.57335	0.00271137	yes	down
Zm00001d021716	chloroplast RNA processing1	2.00638	3.15634	-0.653662	0.0269451	yes	down
Zm00001d021733	-	0.431111	1.57791	-1.87188	0.0156467	yes	down
Zm00001d021821	-	5.85106	9.12426	-0.641009	0.00710992	yes	down
Zm00001d021831	C3H-transcription factor 333	26.0593	41.2	-0.660848	0.00271137	yes	down
Zm00001d021973	GRAS-transcription factor 19	35.9432	55.9221	-0.6377	0.00153676	yes	down
Zm00001d021980	-	3.88085	5.95161	-0.616906	0.00911072	yes	down
Zm00001d021995	-	46.3361	73.7438	-0.670384	0.00153676	yes	down
Zm00001d022003	-	2.76339	4.08187	-0.562789	0.0485867	yes	down
Zm00001d022017	-	24.6109	36.8409	-0.582011	0.00555124	yes	down
Zm00001d022037	-	9.10724	13.263	-0.542325	0.0403618	yes	down
Zm00001d022041	-	8.48359	12.2299	-0.527666	0.0188798	yes	down
Zm00001d022078	-	2.76682	5.52196	-0.996953	0.00153676	yes	down
Zm00001d022103	-	13.1036	18.0888	-0.465137	0.043351	yes	down
Zm00001d022106	-	10.4053	14.2557	-0.454215	0.0498352	yes	down
Zm00001d022147	-	0.552093	2.54709	-2.20587	0.00153676	yes	down
Zm00001d022313	-	11.0327	15.4916	-0.489699	0.0292279	yes	down
Zm00001d022327	-	0.341374	1.05945	-1.63389	0.0378398	yes	down
Zm00001d022519	-	5.0959	9.2739	-0.86384	0.0326556	yes	down
Zm00001d022530	EIL-transcription factor 6	18.53	26.7675	-0.53062	0.0170527	yes	down
Zm00001d022575	-	9.59809	20.3314	-1.08289	0.00153676	yes	down
Zm00001d022590	-	8.54318	12.9744	-0.602817	0.0269451	yes	down
Zm00001d022636	-	11.8368	17.5218	-0.565869	0.00850975	yes	down
Zm00001d022738	-	3.25128	5.52689	-0.765462	0.0401907	yes	down
Zm00001d022806	-	2.53891	5.75899	-1.1816	0.043351	yes	down
Zm00001d023208	-	15.7328	23.8948	-0.602918	0.00850975	yes	down
Zm00001d023217	-	3.14464	6.0978	-0.955394	0.00271137	yes	down
Zm00001d023252	-	14.8888	23.4503	-0.655373	0.0280835	yes	down
Zm00001d023265	-	2.92375	4.21799	-0.528733	0.0412519	yes	down
Zm00001d023291	-	3.2726	5.06746	-0.630825	0.0319866	yes	down
Zm00001d023296	-	4.22457	6.19392	-0.552047	0.0340961	yes	down
Zm00001d023302	-	6.18773	9.15525	-0.565191	0.022046	yes	down
Zm00001d023303	-	2.53049	3.5912	-0.505049	0.0359806	yes	down
Zm00001d023304	-	3.98093	5.65979	-0.507643	0.034559	yes	down
Zm00001d023313	-	27.3793	37.8592	-0.467557	0.0477588	yes	down
Zm00001d023318	-	2.41961	3.70271	-0.613804	0.00373234	yes	down
Zm00001d023326	-	2.66163	4.55761	-0.775968	0.00153676	yes	down
Zm00001d023327	-	2.69775	4.43466	-0.717068	0.00373234	yes	down
Zm00001d023330	-	2.13289	3.32692	-0.641377	0.0132266	yes	down
Zm00001d023396	-	11.0691	17.0226	-0.620913	0.00710992	yes	down
Zm00001d023437	glycine decarboxylase	11.9302	16.6335	-0.479474	0.00435	yes	down
Zm00001d023530	-	9.24159	12.89	-0.480038	0.0393692	yes	down
Zm00001d023593	-	9.88447	13.9719	-0.49929	0.0319866	yes	down
Zm00001d023615	WRKY-transcription factor 15	3.60047	8.45835	-1.23219	0.00153676	yes	down
Zm00001d023616	-	4.21062	8.28946	-0.977245	0.00153676	yes	down
Zm00001d023634	-	3.6601	5.44044	-0.571837	0.0115859	yes	down
Zm00001d023820	-	2.75274	4.4447	-0.691216	0.00781428	yes	down
Zm00001d023828	-	0.929078	2.48517	-1.41947	0.0331812	yes	down
Zm00001d023839	-	10.0963	16.8418	-0.738227	0.00153676	yes	down
Zm00001d023927	-	4.61112	7.00064	-0.602369	0.0269451	yes	down
Zm00001d023929	oxo-glutarate/malate transporter1	12.0827	18.0599	-0.579847	0.0146987	yes	down
Zm00001d024225	-	20.0141	29.7474	-0.571748	0.0477588	yes	down
Zm00001d024275	-	3.15675	4.44903	-0.495047	0.0490907	yes	down
Zm00001d024298	-	5.41255	8.2772	-0.612833	0.0326556	yes	down
Zm00001d024424	HIP	4.6405	6.92297	-0.577109	0.00972203	yes	down
Zm00001d024522	bHLH-transcription factor 116	1.34603	3.3007	-1.29407	0.00153676	yes	down
Zm00001d024533	-	9.3374	17.8573	-0.935419	0.00153676	yes	down
Zm00001d024600	-	0.893987	1.43336	-0.681074	0.0335671	yes	down
Zm00001d024681	-	0.71828	1.15439	-0.684512	0.0421369	yes	down
Zm00001d024732	-	26.4674	37.5488	-0.50455	0.0317224	yes	down
Zm00001d024778	NaCl stress protein1	88.2102	184.306	-1.06309	0.00271137	yes	down
Zm00001d024813	-	1.27377	1.9897	-0.643445	0.0331812	yes	down
Zm00001d024823	-	2.53206	4.5509	-0.845843	0.00153676	yes	down
Zm00001d024927	-	3.0054	4.40169	-0.550499	0.0493404	yes	down
Zm00001d024973	-	4.20987	6.76588	-0.684504	0.00373234	yes	down
Zm00001d025031	-	3.42032	4.90827	-0.521085	0.0319866	yes	down
Zm00001d025050	ethylene receptor homolog2	18.3268	27.6323	-0.592405	0.00781428	yes	down
Zm00001d025103	-	9.4642	15.6166	-0.722526	0.00373234	yes	down
Zm00001d025108	-	3.88193	6.04859	-0.639827	0.0390214	yes	down
Zm00001d025117	-	5.98709	10.1805	-0.765875	0.00373234	yes	down
Zm00001d025124	-	1.36363	2.08343	-0.611505	0.0284534	yes	down
Zm00001d025136	-	16.4643	24.4901	-0.57286	0.0156467	yes	down
Zm00001d025222	-	16.7326	29.5039	-0.818246	0.00153676	yes	down
Zm00001d025446	-	1.43795	2.21049	-0.620354	0.0403618	yes	down
Zm00001d025449	-	4.01419	5.71279	-0.509085	0.0485867	yes	down
Zm00001d025450	-	7.04221	10.2989	-0.548392	0.0409761	yes	down
Zm00001d025463	-	3.78915	5.58471	-0.559607	0.0375209	yes	down
Zm00001d025625	-	2.15886	3.28729	-0.606633	0.0499886	yes	down
Zm00001d025656	-	4.70668	7.15333	-0.603903	0.00911072	yes	down
Zm00001d025735	-	3.42406	4.98738	-0.542574	0.0488092	yes	down
Zm00001d025851	-	2.25747	4.52963	-1.00469	0.00634711	yes	down
Zm00001d025901	-	7.04396	16.9507	-1.26688	0.00373234	yes	down
Zm00001d025919	-	4.40788	6.2721	-0.508863	0.0447292	yes	down
Zm00001d025960	-	1.19769	2.14913	-0.843493	0.0109749	yes	down
Zm00001d025996	-	5.24854	8.40481	-0.679299	0.0156467	yes	down
Zm00001d026051	-	17.4329	25.1203	-0.527042	0.022046	yes	down
Zm00001d026053	-	8.45396	14.2397	-0.752223	0.0206962	yes	down
Zm00001d026055	GRMZM2G098676	7.46519	11.8408	-0.665513	0.00271137	yes	down
Zm00001d026060	1-aminocyclopropane-1-carboxylate synthase7	0.617958	2.10119	-1.76563	0.00153676	yes	down
Zm00001d026063	-	16.2165	23.6947	-0.547107	0.0170527	yes	down
Zm00001d026113	naked endosperm2	1.05514	1.85717	-0.815674	0.0146987	yes	down
Zm00001d026158	GRAS-transcription factor 79	10.0998	15.6421	-0.631116	0.00710992	yes	down
Zm00001d026250	-	2.21663	4.33337	-0.967118	0.00465568	yes	down
Zm00001d026350	-	5.2868	7.72145	-0.546475	0.0197661	yes	down
Zm00001d026382	-	1.90166	3.63801	-0.935892	0.00271137	yes	down
Zm00001d026435	-	6.9777	10.1625	-0.542434	0.04067	yes	down
Zm00001d026460	-	1.77638	3.32279	-0.90346	0.00153676	yes	down
Zm00001d026568	-	2.62105	3.98962	-0.606109	0.0161897	yes	down
Zm00001d026678	-	5.21522	7.84894	-0.589769	0.0417826	yes	down
Zm00001d026681	-	5.74844	10.0354	-0.803857	0.00153676	yes	down
Zm00001d026698	PHD-transcription factor 8	13.9356	22.8194	-0.711488	0.00373234	yes	down
Zm00001d027106	-	15.4783	42.6587	-1.4626	0.00153676	yes	down
Zm00001d027175	-	1.79634	3.61509	-1.00897	0.00271137	yes	down
Zm00001d027233	-	1.76109	3.063	-0.798474	0.00271137	yes	down
Zm00001d027275	-	0.485885	1.34152	-1.46519	0.00153676	yes	down
Zm00001d027287	-	0.520879	1.19884	-1.20262	0.0331812	yes	down
Zm00001d027290	-	119.996	220.484	-0.877686	0.00373234	yes	down
Zm00001d027292	GRAS-transcription factor 53	1.66338	3.32336	-0.998526	0.0460616	yes	down
Zm00001d027307	-	7.81493	11.1979	-0.518926	0.0295844	yes	down
Zm00001d027334	-	11.0152	18.1797	-0.722841	0.00465568	yes	down
Zm00001d027371	-	23.4833	35.6897	-0.603876	0.00634711	yes	down
Zm00001d027427	ubiquitin conjugating enzyme3	21.7562	33.2318	-0.611139	0.0109749	yes	down
Zm00001d027434	-	4.49861	7.39204	-0.716494	0.0115859	yes	down
Zm00001d027439	-	10.0061	16.095	-0.685738	0.00153676	yes	down
Zm00001d027463	-	4.47133	6.7673	-0.597876	0.00911072	yes	down
Zm00001d027555	-	3.05068	4.63514	-0.603483	0.0331812	yes	down
Zm00001d027593	-	3.09944	4.86506	-0.650452	0.0146987	yes	down
Zm00001d027610	-	2.56803	4.31099	-0.747355	0.0197661	yes	down
Zm00001d027616	-	1.29216	2.267	-0.810998	0.0299612	yes	down
Zm00001d027708	-	2.5162	4.07196	-0.694478	0.0349411	yes	down
Zm00001d027732	-	0.851343	1.48042	-0.798198	0.0193371	yes	down
Zm00001d027751	-	2.86425	5.59075	-0.964886	0.00153676	yes	down
Zm00001d027757	HSF-transcription factor 13	1.1	2.38709	-1.11775	0.00465568	yes	down
Zm00001d027766	-	4.8387	7.57247	-0.646144	0.00850975	yes	down
Zm00001d027767	-	3.9673	6.33219	-0.674548	0.00373234	yes	down
Zm00001d027838	set domain gene122	5.20898	7.83664	-0.589235	0.0211601	yes	down
Zm00001d027840	-	0.443889	1.0822	-1.2857	0.00373234	yes	down
Zm00001d027878	AP2-EREBP-transcription factor 130	0.485478	1.17984	-1.28112	0.0477588	yes	down
Zm00001d027963	-	2.08985	3.87428	-0.890528	0.00555124	yes	down
Zm00001d027967	-	6.43244	11.7654	-0.871117	0.00153676	yes	down
Zm00001d027992	-	6.37623	10.5443	-0.725682	0.0498352	yes	down
Zm00001d028107	-	1.03801	2.03647	-0.972258	0.0109749	yes	down
Zm00001d028118	-	1.45728	3.28243	-1.17148	0.00634711	yes	down
Zm00001d028184	-	4.68281	7.0602	-0.592336	0.0426405	yes	down
Zm00001d028186	-	1.04488	2.60104	-1.31575	0.00153676	yes	down
Zm00001d028188	-	5.9592	8.57105	-0.524353	0.0292279	yes	down
Zm00001d028195	-	13.2471	18.7223	-0.499078	0.0319866	yes	down
Zm00001d028203	-	14.6381	21.3188	-0.542395	0.0368354	yes	down
Zm00001d028213	-	11.5626	16.2361	-0.489744	0.0292279	yes	down
Zm00001d028214	-	4.1312	6.19027	-0.583442	0.0423329	yes	down
Zm00001d028227	-	13.7105	19.2937	-0.49285	0.0399193	yes	down
Zm00001d028231	-	11.967	17.1994	-0.523298	0.020235	yes	down
Zm00001d028238	-	12.0542	17.1403	-0.50786	0.0269451	yes	down
Zm00001d028275	-	4.50971	10.359	-1.19978	0.00153676	yes	down
Zm00001d028282	Allene oxide synthesis2	9.1126	15.4131	-0.758222	0.00153676	yes	down
Zm00001d028294	-	17.1777	25.2016	-0.552981	0.0156467	yes	down
Zm00001d028309	-	0.903559	1.78924	-0.985655	0.0317224	yes	down
Zm00001d028311	-	3.88539	6.20815	-0.676106	0.0115859	yes	down
Zm00001d028374	-	1.334	5.02103	-1.91223	0.00153676	yes	down
Zm00001d028401	-	45.654	78.5544	-0.782952	0.00271137	yes	down
Zm00001d028406	-	1.17504	2.23074	-0.924814	0.0179737	yes	down
Zm00001d028415	-	7.6755	10.8859	-0.504124	0.0495581	yes	down
Zm00001d028493	-	2.42833	3.85448	-0.666573	0.022046	yes	down
Zm00001d028640	-	0.735938	1.91269	-1.37795	0.00850975	yes	down
Zm00001d028654	-	5.28969	12.5657	-1.24823	0.00153676	yes	down
Zm00001d028686	-	1.06114	1.75025	-0.721948	0.0447292	yes	down
Zm00001d028690	-	10.3212	18.0366	-0.805319	0.00153676	yes	down
Zm00001d028697	-	2.09049	3.5869	-0.778892	0.0166235	yes	down
Zm00001d028705	topoisomerase-like enzyme3	8.53074	14.5037	-0.765683	0.00153676	yes	down
Zm00001d028778	-	3.05032	6.10772	-1.00167	0.00153676	yes	down
Zm00001d028811	-	8.88923	22.659	-1.34996	0.00153676	yes	down
Zm00001d028826	roothair defective3	32.6671	79.3059	-1.27959	0.00153676	yes	down
Zm00001d028838	-	39.8388	64.9633	-0.705451	0.00153676	yes	down
Zm00001d028840	-	16.6148	25.9736	-0.644579	0.00555124	yes	down
Zm00001d028856	-	0.628551	1.25267	-0.994904	0.0417826	yes	down
Zm00001d028960	-	6.21201	9.25337	-0.574918	0.0121429	yes	down
Zm00001d029047	-	35.8636	54.5591	-0.605298	0.0132266	yes	down
Zm00001d029051	-	0.879416	1.62209	-0.883235	0.0340961	yes	down
Zm00001d029134	-	2.16583	3.15741	-0.543822	0.0301856	yes	down
Zm00001d029152	-	1.24057	2.47274	-0.995112	0.00634711	yes	down
Zm00001d029216	-	0.502892	1.05737	-1.07216	0.0126994	yes	down
Zm00001d029255	-	5.95387	8.76439	-0.557826	0.0280835	yes	down
Zm00001d029316	-	8.41666	11.7354	-0.479552	0.0396316	yes	down
Zm00001d029420	-	3.3927	5.49869	-0.696652	0.00555124	yes	down
Zm00001d029422	-	23.5368	36.9555	-0.65087	0.0498352	yes	down
Zm00001d029435	-	7.88235	12.2222	-0.632812	0.00373234	yes	down
Zm00001d029443	-	4.51815	7.03665	-0.639158	0.00271137	yes	down
Zm00001d029507	-	2.64031	4.6745	-0.824106	0.00781428	yes	down
Zm00001d029564	WRKY-transcription factor 75	4.31981	7.07608	-0.711982	0.020235	yes	down
Zm00001d029573	ragged seedling2	9.99952	14.8788	-0.573332	0.00972203	yes	down
Zm00001d029582	-	29.8733	48.5497	-0.700605	0.00153676	yes	down
Zm00001d029652	-	18.9388	27.4175	-0.533752	0.0288186	yes	down
Zm00001d029673	-	17.8043	25.5948	-0.52363	0.0280835	yes	down
Zm00001d029684	phospholipase D9	2.00791	3.22458	-0.683417	0.00055	yes	down
Zm00001d029711	bZIP-transcription factor 78	0.633216	1.37794	-1.12174	0.0301856	yes	down
Zm00001d029853	-	10.0724	20.0446	-0.992805	0.00153676	yes	down
Zm00001d029983	-	48.9842	72.8422	-0.572456	0.0288186	yes	down
Zm00001d029999	-	1.78349	2.96906	-0.735303	0.0386989	yes	down
Zm00001d030069	outer cell layer4	13.6988	19.7855	-0.530393	0.0237787	yes	down
Zm00001d030083	low phytic acid2	19.912	28.4148	-0.513002	0.0284534	yes	down
Zm00001d030087	-	1.84529	2.7009	-0.549589	0.0423329	yes	down
Zm00001d030158	-	4.41135	6.53154	-0.566201	0.0175416	yes	down
Zm00001d030163	-	2.81174	4.79612	-0.770406	0.00710992	yes	down
Zm00001d030239	-	9.18944	12.9738	-0.497548	0.034559	yes	down
Zm00001d030304	-	23.4513	33.0587	-0.49536	0.0309423	yes	down
Zm00001d030340	-	15.4404	21.7401	-0.493646	0.0386989	yes	down
Zm00001d030659	-	30.3691	48.3276	-0.670246	0.0396316	yes	down
Zm00001d030772	-	6.21411	10.7019	-0.784252	0.0284534	yes	down
Zm00001d030777	-	1.23175	2.52729	-1.03688	0.0313403	yes	down
Zm00001d030782	-	2.55826	5.09876	-0.994983	0.00153676	yes	down
Zm00001d030900	-	16.2277	22.7187	-0.485421	0.0390214	yes	down
Zm00001d031050	-	19.5383	27.3978	-0.487759	0.0384015	yes	down
Zm00001d031073	origin recognition complex3	8.10329	11.7075	-0.530854	0.0396316	yes	down
Zm00001d031092	CCAAT-HAP2-transcription factor 25	2.40856	3.64315	-0.597018	0.0488092	yes	down
Zm00001d031093	-	1.40034	2.63055	-0.909588	0.0206962	yes	down
Zm00001d031115	-	4.15033	7.00406	-0.754966	0.0121429	yes	down
Zm00001d031159	-	8.41442	12.7066	-0.594638	0.00850975	yes	down
Zm00001d031201	-	1.96888	3.02032	-0.617324	0.034559	yes	down
Zm00001d031217	pentatricopeptide repeat*-GRMZM2G475897	6.95887	9.57431	-0.460315	0.0430639	yes	down
Zm00001d031222	-	1.19129	2.38338	-1.00048	0.0103594	yes	down
Zm00001d031253	dicarboxylic acid transporter2	3.39773	5.03758	-0.568159	0.0483173	yes	down
Zm00001d031328	-	16.3033	22.6274	-0.472906	0.0401907	yes	down
Zm00001d031441	bHLH-transcription factor 112	4.60426	7.30309	-0.665536	0.00781428	yes	down
Zm00001d031444	-	11.9964	16.6957	-0.476876	0.0381561	yes	down
Zm00001d031447	-	5.39932	7.5904	-0.491397	0.0276735	yes	down
Zm00001d031454	MYB-related-transcription factor 103	9.98534	15.4676	-0.631364	0.00271137	yes	down
Zm00001d031471	-	2.87116	4.91259	-0.774849	0.00634711	yes	down
Zm00001d031522	ARF-transcription factor 1	14.8698	20.9606	-0.495295	0.034559	yes	down
Zm00001d031523	-	4.73024	7.55999	-0.67647	0.0175416	yes	down
Zm00001d031530	-	7.70818	12.8461	-0.73687	0.00153676	yes	down
Zm00001d031587	-	1.52741	2.62394	-0.780644	0.00634711	yes	down
Zm00001d031647	sugars will eventually be exported transporter11	4.08781	9.78204	-1.25881	0.00153676	yes	down
Zm00001d031700	-	10.3981	14.7424	-0.503657	0.0309423	yes	down
Zm00001d031725	TCP-transcription factor 21	35.6818	68.2854	-0.93639	0.00153676	yes	down
Zm00001d031796	AP2-EREBP-transcription factor 172	0.310312	3.28805	-3.40544	0.00153676	yes	down
Zm00001d031832	-	7.91063	17.1529	-1.11659	0.00153676	yes	down
Zm00001d031833	-	94.334	133.656	-0.502672	0.0428462	yes	down
Zm00001d031858	-	5.61429	8.88125	-0.661658	0.00465568	yes	down
Zm00001d031863	-	11.9143	16.9085	-0.505053	0.0454493	yes	down
Zm00001d031869	-	0.543551	1.27278	-1.22749	0.00373234	yes	down
Zm00001d031947	-	0	1.29671	-1	NA	yes	down
Zm00001d032075	-	10.9316	15.1286	-0.468775	0.0447292	yes	down
Zm00001d032158	-	9.11188	19.3648	-1.08761	0.00153676	yes	down
Zm00001d032185	-	2.44849	4.55294	-0.894905	0.00972203	yes	down
Zm00001d032194	MYB-transcription factor 78	9.51822	14.5065	-0.607933	0.00634711	yes	down
Zm00001d032265	WRKY-transcription factor 25	0.767598	2.27613	-1.56816	0.00850975	yes	down
Zm00001d032279	-	2.53799	3.81883	-0.589448	0.0197661	yes	down
Zm00001d032285	-	1.23178	6.00158	-2.2846	0.00153676	yes	down
Zm00001d032319	-	7.24828	11.2376	-0.632617	0.00465568	yes	down
Zm00001d032334	-	4.52933	7.64084	-0.754433	0.00153676	yes	down
Zm00001d032336	-	10.8105	15.0962	-0.481755	0.0340961	yes	down
[truncated: 533 more rows]

## Sheet: Supplementary Table S5
Supplementary Table S5. GO enriched terms of additive expressed genes in the Zheng58 × lx9801hlEW2b hybrid.
GO_ID	Onto	Description	Num	FDR
GO:0009987	BP	Cellular process	443	7.1e-09
GO:0019752	BP	Carboxylic acid metabolic process	180	1.19e-07
GO:0008152	BP	Metabolic process	356	1.63e-07
GO:0043436	BP	Oxoacid metabolic process	63	1.95e-07
GO:0044283	BP	Small molecule biosynthetic process	46	1.22e-06
GO:0044281	BP	Small molecule metabolic process	82	1.49e-06
GO:0006520	BP	Cellular amino acid metabolic process	33	2.94e-06
GO:0009063	BP	Cellular amino acid catabolic process	15	2.94e-06
GO:0044237	BP	Cellular metabolic process	299	4.67e-06
GO:1901605	BP	Alpha-amino acid metabolic process	27	4.84e-06
GO:0044282	BP	Small molecule catabolic process	23	5.43e-06
GO:1901606	BP	Alpha-amino acid catabolic process	14	5.43e-06
GO:1901564	BP	Organonitrogen compound metabolic process	193	9.67e-06
GO:0046394	BP	Carboxylic acid biosynthetic process	34	3.48e-05
GO:0071704	BP	Organic substance metabolic process	302	6.89e-05
GO:0032787	BP	Monocarboxylic acid metabolic process	34	8.76e-05
GO:0072330	BP	Monocarboxylic acid biosynthetic process	21	0.0001
GO:0046395	BP	Carboxylic acid catabolic process	17	0.00012
GO:0006081	BP	Cellular aldehyde metabolic process	11	0.00012
GO:0006807	BP	Nitrogen compound metabolic process	245	0.0002
GO:0044248	BP	Cellular catabolic process	63	0.0003
GO:0042221	BP	Response to chemical	84	0.0005
GO:0044238	BP	Primary metabolic process	274	0.00083
GO:0009653	BP	Anatomical structure morphogenesis	31	0.0024
GO:0055114	BP	Oxidation-reduction process	72	0.0025
GO:0010033	BP	Response to organic substance	59	0.0037
GO:1901565	BP	Organonitrogen compound catabolic process	39	0.0049
GO:0009056	BP	Catabolic process	73	0.006
GO:1901575	BP	Organic substance catabolic process	64	0.006
GO:0042853	BP	L-alanine catabolic process	4	0.0104
GO:0010016	BP	Shoot system morphogenesis	24	0.0117
GO:0009072	BP	Aromatic amino acid family metabolic process	10	0.0143
GO:0019682	BP	glyceraldehyde-3-phosphate metabolic process	4	0.0206
GO:0043094	BP	Cellular metabolic compound salvage	9	0.0284
GO:0050896	BP	Response to stimulus	149	0.0288
GO:0022607	BP	Cellular component assembly	38	0.0291
GO:0009800	BP	Cinnamic acid biosynthetic process	4	0.0309
GO:0015961	BP	Diadenosine polyphosphate catabolic process	4	0.0309
GO:0009058	BP	Biosynthetic process	108	0.0329
GO:0099402	BP	Plant organ development	27	0.0332
GO:0035265	BP	Organ growth	4	0.0348
GO:0120255	BP	Olefinic compound biosynthetic process	7	0.0444
GO:0048589	BP	Developmental growth	13	0.0485
GO:0048731	BP	System development	47	0.0492
GO:0003824	MF	Catalytic activity	288	1.74e-05
GO:0005524	MF	ATP binding	94	0.000209
GO:0097367	MF	Carbohydrate derivative binding	124	0.000552
GO:0036094	MF	Small molecule binding	124	0.006
GO:0030170	MF	Pyridoxal phosphate binding	12	0.0078
GO:0043168	MF	Anion binding	122	0.008
GO:0008270	MF	Zinc ion binding	28	0.0108
GO:0004021	MF	L-alanine:2-oxoglutarate aminotransferase activity	4	0.0131
GO:0008483	MF	Transaminase activity	8	0.018
GO:0016841	MF	Ammonia-lyase activity	5	0.018
GO:0016491	MF	Oxidoreductase activity	63	0.0209
GO:0000166	MF	Nucleotide binding	111	0.0288
GO:0033612	MF	Receptor serine/threonine kinase binding	5	0.0288
GO:0042802	MF	Identical protein binding	18	0.0288
GO:0045548	MF	Phenylalanine ammonia-lyase activity	4	0.0288
GO:0015267	MF	Channel activity	13	0.035
GO:0016903	MF	Oxidoreductase activity, acting on the aldehyde or oxo group of donors	8	0.035
GO:0032553	MF	Ribonucleotide binding	101	0.035
GO:0035639	MF	Purine ribonucleoside triphosphate binding	99	0.035
GO:0046872	MF	Metal ion binding	125	0.035
GO:0046914	MF	Transition metal ion binding	42	0.035
GO:0051537	MF	2 iron, 2 sulfur cluster binding	8	0.035
GO:0140096	MF	Catalytic activity, acting on a protein	94	0.035
GO:0005102	MF	Signaling receptor binding	9	0.0377
GO:0032555	MF	Purine ribonucleotide binding	99	0.0377
GO:0051536	MF	Iron-sulfur cluster binding	13	0.0377
GO:0004029	MF	Aldehyde dehydrogenase (nad+) activity	4	0.0438
GO:0002020	MF	Protease binding	4	0.049
GO:0005737	CC	Cytoplasm	339	1.77e-11
GO:0005622	CC	Intracellular	446	4.02e-09
GO:0009536	CC	Plastid	73	0.0015
GO:0043227	CC	Membrane-bounded organelle	398	0.0015
GO:0043229	CC	Intracellular organelle	359	0.0015
GO:0043231	CC	Intracellular membrane-bounded organelle	333	0.0015
GO:0043226	CC	Organelle	364	0.0027
GO:0022624	CC	Proteasome accessory complex	7	0.0072
GO:0005773	CC	Vacuole	34	0.01
GO:0098796	CC	Membrane protein complex	30	0.0119
GO:0016020	CC	Membrane	201	0.0129
GO:0009507	CC	Chloroplast	63	0.017
GO:0005774	CC	Vacuolar membrane	22	0.0194
GO:0005838	CC	Proteasome regulatory particle	6	0.0207
GO:0005739	CC	Mitochondrion	51	0.0254
GO:1990204	CC	Oxidoreductase complex	10	0.026
GO:0005886	CC	Plasma membrane	91	0.0279
GO:0033179	CC	Proton-transporting v-type atpase, v0 domain	4	0.0297
GO:0000325	CC	Plant-type vacuole	11	0.031
GO:0030018	CC	Z disc	3	0.031
GO:0000502	CC	Proteasome complex	8	0.0313
GO:0033176	CC	Proton-transporting v-type atpase complex	5	0.0331
GO:0098805	CC	Whole membrane	35	0.0331
GO:0033177	CC	Proton-transporting two-sector atpase complex, proton-transporting domain	5	0.0452
GO:0071944	CC	Cell periphery	100	0.0456
GO:0070062	CC	Extracellular exosome	5	0.0466
Note: BP, MF and CC represents biological process , molecular function and cellular component GO categories, respectively.

## Sheet: Supplementary Table S6
Supplementary Table S6. GO enriched terms of additive expressed genes in the Zheng58 × lx9801 hybrid.
GO_ID	Onto	Description	Num	FDR
GO:0043170	BP	Macromolecule metabolic process	124	1.55e-06
GO:0044238	BP	Primary metabolic process	121	0.0017
GO:0006807	BP	Nitrogen compound metabolic process	94	0.0028
GO:0034641	BP	Cellular nitrogen compound metabolic process	71	0.005
GO:0071704	BP	Organic substance metabolic process	144	0.0137
GO:0071840	BP	Cellular component organization or biogenesis	60	0.0137
GO:0034645	BP	Cellular macromolecule biosynthetic process	36	0.016
GO:0006139	BP	Nucleobase-containing compound metabolic process	53	0.0287
GO:0044260	BP	Cellular macromolecule metabolic process	85	0.0377
GO:0006412	BP	Translation	19	0.0453
GO:0005488	MF	Binding	140	2.39e-05
GO:0003735	MF	Structural constituent of ribosome	17	0.0231
GO:0005198	MF	Structural molecule activity	18	0.0418
GO:0033843	MF	Xyloglucan 6-xylosyltransferase activity	3	0.0418
GO:0070577	MF	Lysine-acetylated histone binding	4	0.0418
GO:0022626	CC	Cytosolic ribosome	15	7.11e-05
GO:0005622	CC	Intracellular	118	0.0016
GO:0043229	CC	Intracellular organelle	175	0.0019
GO:0043232	CC	Intracellular non-membrane-bounded organelle	45	0.0017
GO:0110165	CC	Cellular anatomical entity	222	0.0017
GO:1990904	CC	Ribonucleoprotein complex	23	0.0021
GO:0005829	CC	Cytosol	45	0.0038
GO:0022625	CC	Cytosolic large ribosomal subunit	8	0.0038
GO:0022627	CC	Cytosolic small ribosomal subunit	7	0.0198
GO:0019774	CC	Proteasome core complex, beta-subunit complex	3	0.0284
GO:0005654	CC	Nucleoplasm	18	0.0366
GO:0032991	CC	Protein-containing complex	54	0.0366
GO:0043227	CC	Membrane-bounded organelle	161	0.0166
GO:0071261	CC	Ssh1 translocon complex	2	0.0166
Note: BP, MF and CC represents biological process , molecular function and cellular component GO categories, respectively.

## Sheet: Supplementary Table S7
Supplementary Table S7. GO enriched terms of non-additive expressed genes in the Zheng58 × lx9801hlEW2b hybrid.
GO ID	Onto	Description	Num	FDR
GO:0043170	BP	Macromolecule metabolic process	116	1.6e-06
GO:0009987	BP	Cellular process	179	1.63e-06
GO:0099402	BP	Plant organ development	68	1.83e-06
GO:0009725	BP	Response to hormone	43	2.18e-06
GO:0044238	BP	Primary metabolic process	269	2.6e-06
GO:0008152	BP	Metabolic process	144	2.69e-06
GO:0019752	BP	Carboxylic acid metabolic process	75	2.69e-06
GO:0043436	BP	Oxoacid metabolic process	59	4.97e-06
GO:0044237	BP	Cellular metabolic process	296	8.3e-06
GO:0044281	BP	Small molecule metabolic process	78	1.63e-05
GO:0044283	BP	Small molecule biosynthetic process	43	1.63e-05
GO:0009653	BP	Anatomical structure morphogenesis	31	2e-05
GO:1901564	BP	Organonitrogen compound metabolic process	190	2.72e-05
GO:0044282	BP	Small molecule catabolic process	21	0.0001
GO:0009063	BP	Cellular amino acid catabolic process	13	0.0001
GO:0006520	BP	Cellular amino acid metabolic process	29	0.00017
GO:0006081	BP	Cellular aldehyde metabolic process	11	0.00018
GO:0035265	BP	Organ growth	4	0.00026
GO:0071704	BP	Organic substance metabolic process	295	0.00031
GO:0006807	BP	Nitrogen compound metabolic process	112	0.00032
GO:0048589	BP	Developmental growth	13	0.000457
GO:0032787	BP	Monocarboxylic acid metabolic process	32	0.0054
GO:0046394	BP	Carboxylic acid biosynthetic process	31	0.0054
GO:0010033	BP	Response to organic substance	61	0.0093
GO:0044248	BP	Cellular catabolic process	61	0.0093
GO:0072330	BP	Monocarboxylic acid biosynthetic process	19	0.011
GO:0010016	BP	Shoot system morphogenesis	10	0.0128
GO:0046395	BP	Carboxylic acid catabolic process	15	0.038
GO:0005488	MF	Binding	103	0.0026
GO:0005198	MF	Structural molecule activity	22	0.00472
GO:0003735	MF	Structural constituent of ribosome	17	0.026
GO:0005158	MF	Insulin receptor binding	3	0.026
GO:0033843	MF	Xyloglucan 6-xylosyltransferase activity	3	0.0472
GO:0070577	MF	Lysine-acetylated histone binding	4	0.0472
GO:0005829	CC	Cytosol	66	0.00027
GO:0043226	CC	Organelle	185	0.00053
GO:0110165	CC	Cellular anatomical entity	248	0.00079
GO:0043229	CC	Intracellular organelle	179	0.00091
GO:0005840	CC	Ribosome	18	0.001
GO:0043232	CC	Intracellular non-membrane-bounded organelle	45	0.002
GO:0005622	CC	Intracellular	102	0.0024
GO:1990904	CC	Ribonucleoprotein complex	23	0.0025
GO:0022625	CC	Cytosolic large ribosomal subunit	8	0.0039
GO:0022627	CC	Cytosolic small ribosomal subunit	7	0.0211
GO:0032991	CC	Protein-containing complex	56	0.0211
GO:0043227	CC	Membrane-bounded organelle	165	0.0211
GO:0043231	CC	Intracellular membrane-bounded organelle	158	0.0211
GO:0019774	CC	Proteasome core complex, beta-subunit complex	3	0.0252
Note: BP, MF and CC represents biological process , molecular function and cellular component GO categories, respectively.

## Sheet: Supplementary Table S8
Supplementary Table S8. GO enriched terms of non-additive expressed genes in the Zheng58 × lx9801 hybrid.
GO_ID	Onto	Description	Num	FDR
GO:0009987	BP	Cellular process	372	2.63e-06
GO:0008152	BP	Metabolic process	327	1.69e-06
GO:0006807	BP	Nitrogen compound metabolic process	236	0.00072
GO:0010016	BP	Shoot system morphogenesis	26	0.00128
GO:0019752	BP	Carboxylic acid metabolic process	58	0.0016
GO:0034641	BP	Cellular nitrogen compound metabolic process	71	0.00269
GO:0034645	BP	Cellular macromolecule biosynthetic process	37	0.0131
GO:0071704	BP	Organic substance metabolic process	146	0.0131
GO:0042273	BP	Ribosomal large subunit biogenesis	8	0.0183
GO:0071840	BP	Cellular component organization or biogenesis	60	0.0183
GO:0044260	BP	Cellular macromolecule metabolic process	87	0.0251
GO:0006139	BP	Nucleobase-containing compound metabolic process	53	0.0381
GO:0019538	BP	Protein metabolic process	75	0.0381
GO:0006412	BP	Translation	19	0.0491
GO:0005488	MF	Binding	258	0.0003
GO:0003824	MF	Catalytic activity	277	0.00049
GO:0036094	MF	Small molecule binding	123	0.0078
GO:0030170	MF	Pyridoxal phosphate binding	12	0.0096
GO:0043168	MF	Anion binding	121	0.0096
GO:0008270	MF	Zinc ion binding	28	0.0109
GO:0004021	MF	L-alanine:2-oxoglutarate aminotransferase activity	4	0.0153
GO:0008483	MF	Transaminase activity	8	0.0201
GO:0005524	MF	ATP binding	63	0.0266
GO:0097367	MF	Carbohydrate derivative binding	103	0.0308
GO:0140096	MF	Catalytic activity, acting on a protein	95	0.0308
GO:0000166	MF	Nucleotide binding	110	0.0342
GO:0033612	MF	Receptor serine/threonine kinase binding	5	0.0342
GO:0042802	MF	Identical protein binding	18	0.0342
GO:0032553	MF	Ribonucleotide binding	100	0.0408
GO:0035639	MF	Purine ribonucleoside triphosphate binding	98	0.0408
GO:0005737	CC	Cytoplasm	285	5.12e-09
GO:0005622	CC	Intracellular	436	4.78e-08
GO:0043227	CC	Membrane-bounded organelle	416	0.00073
GO:0043229	CC	Intracellular organelle	357	0.00073
GO:0043231	CC	Intracellular membrane-bounded organelle	331	0.00073
GO:0009536	CC	Plastid	72	0.0011
GO:0043226	CC	Organelle	362	0.0037
GO:0022624	CC	Proteasome accessory complex	7	0.0067
GO:0009507	CC	Chloroplast	63	0.0157
GO:0000325	CC	Plant-type vacuole	12	0.0163
GO:0098796	CC	Membrane protein complex	29	0.0196
Note: BP, MF and CC represents biological process , molecular function and cellular component GO categories, respectively.

## Sheet: Supplementary Table S9
Supplementary Table S9. Maker DEGs with ASE expression pattern in HY hybrid involved in regulation of ear development.
Gene_ID	Gene	HY	CK	log2(HY/CK)	FDR	Significant
Zm00001d018969	tryptophan synthase alpha subunit1	7.79312	5.1738	0.590977	0.0488092	yes
Zm00001d031871	brachytic2	37.6579	25.4264	0.566625	0.0359806	yes
Zm00001d011297	MYB-related-transcription factor 35	2.98119	1.68302	0.824836	0.032946	yes
Zm00001d017782	MYB-related-transcription factor 78	48.0847	28.6468	0.747204	0.0257729	yes
Zm00001d036768	MYB-transcription factor 158	7.87535	18.0738	-1.19848	0.00153676	yes
Zm00001d018731	AP2-EREBP-transcription factor 114	10.357	14.3914	-0.474601	0.0340961	yes
Zm00001d022446	OVATE-transcription factor 31	5.50433	3.19272	0.785781	0.0495581	yes
Zm00001d000418	Endosperm specific protein1	7.20858	11.3582	-0.655947	0.00972203	yes
Zm00001d002649	G2-like-transcription factor 37	4.22168	2.70291	0.643304	0.0451047	yes
Zm00001d010190	Glutamate-oxaloacetate transaminase5	7.62582	5.04365	0.596424	0.0269451	yes
Zm00001d018090	Annexin2	62.5653	40.957	0.611253	0.0146987	yes
Zm00001d019905	Argonaute6	5.96407	3.83559	0.636849	0.0273529	yes
Zm00001d021070	Pyruvate dehydrogenase4	9.19761	6.28945	0.548325	0.0359806	yes
Zm00001d026056	Hydroxylase3	7.80385	4.9264	0.663652	0.0396316	yes
Zm00001d035001	Ferredoxin1	29.6156	16.089	0.880283	0.00153676	yes
Zm00001d048703	Benzoxazinone synthesis4	45.4318	66.2273	-0.543724	0.0193371	yes
Zm00001d051427	High mobility group protein3	76.0562	51.3953	0.565429	0.0170527	yes

## Sheet: Supplementary Table S10
Supplementary Table S10. Maker DEGs with ASE expression pattern in both HY and CK hybrids involved in regulation of ear development.
Gene_ID	Gene	HY	CK	log2(HY/CK)	FDR	Significant
Zm00001d012330	WUSCHEL-homeobox-transcription factor 5A	2.75	1.23	1.16077	0.03335	yes
Zm00001d052442	PIN-formed protein4	56.0585	34.2479	0.710918	0.00465568	yes
Zm00001d008722	CLAVATA3/ESR-related26	5.38661	12.0154	-1.15744	0.0126994	yes
Zm00001d043706	bHLH-transcription factor 57	14.7137	23.9896	-0.705249	0.00153676	yes
Zm00001d020267	AP2-EREBP-transcription factor 109	89.2732	164.362	-0.880578	0.00153676	yes
Zm00001d017773	TUB-transcription factor 9	15.0103	20.9473	-0.480811	0.0412519	yes
Zm00001d003760	Lipid binding protein1	13.979	8.3672	0.740444	0.0103594	yes
Zm00001d005347	Monodehydroascorbate reductase homolog1	36.3877	23.8142	0.611629	0.00850975	yes
Zm00001d011174	Senescence enhanced2a	14.3689	10.0569	0.514764	0.0465794	yes
Zm00001d012420	Heat shock protein1	35.1429	22.8066	0.623782	0.00781428	yes
Zm00001d014875	Argonaute1d	9.14739	6.36568	0.523046	0.0242071	yes
Zm00001d016070	Phosphate regulatory homolog1	9.86379	13.7299	-0.477107	0.0428462	yes
Zm00001d016134	Iron-sulfur protein1	12.7476	6.79676	0.907307	0.00153676	yes
Zm00001d022505	Superoxide dismutase2	31.4477	17.7709	0.823438	0.00153676	yes
Zm00001d026277	Coproporphyrinogen III oxidase2	11.629	8.13078	0.516261	0.0460616	yes
Zm00001d026286	Ribosomal protein S11	70.4428	48.32	0.543832	0.020235	yes
Zm00001d028282	Allene oxide synthesis2	9.1126	15.4131	-0.758222	0.00153676	yes
Zm00001d034388	Aldehyde oxidase4	5.01355	7.06903	-0.49568	0.0362198	yes
Zm00001d034635	Chalcone flavanone isomerase1	58.5896	38.2334	0.615811	0.00555124	yes
Zm00001d038737	Serine acetyltransferase3	15.996	24.2691	-0.601409	0.00972203	yes
Zm00001d040323	Calmodulin2	266.089	182.161	0.546695	0.0142786	yes
Zm00001d040988	RNA-dependent RNA polymerase6	21.4747	29.7295	-0.469257	0.0469172	yes
Zm00001d043217	GOS2 homolog	15.7933	10.2462	0.624224	0.0338853	yes
Zm00001d045296	Human viral protein homolog1	102.26	71.7161	0.511873	0.0359806	yes
Zm00001d048710	Benzoxazinone synthesis2	8.13413	11.4315	-0.490955	0.0403618	yes
Zm00001d049042	IDI2	17.9349	11.8207	0.601454	0.00710992	yes
Zm00001d051001	Glyceraldehyde-3-phosphate dehydrogenase3	27.0416	17.0268	0.667373	0.0132266	yes
Zm00001d051018	Double B-box zinc finger protein4	28.3919	14.4361	0.975798	0.00153676	yes
Zm00001d053432	Iron-sulfur protein2	4.25497	1.56101	1.44667	0.00153676	yes

[truncated: 5 more sheets: Supplementary Table S11, Supplementary Table S12, Supplementary Table S13, Supplementary Table S14, Supplementary Table S15]
